# Supplementary material for: 1-(Morpholin-4-yl)-4-(2-nitro­phen­yl)spiro­[azetidine-3,9′-xanthen]-2-one
Source: Acta Crystallogr Sect E Struct Rep Online. 2014 Jun 14;70(Pt 7):o772–3. doi: 10.1107/S1600536814013464 (PMC4120553; doi:10.1107/S1600536814013464)
Supplement: Supplementary file 1 [file e-70-0o772-sup1.cif]

##############################################################################
#                                                                            #
# This CIF contains the data in a paper accepted for publication in          #
# Acta Crystallographica Section E. It conforms to the requirements of       #
# Notes for Authors for Acta Crystallographica Section E, and has been       #
# peer reviewed under the auspices of the IUCr Commission on Journals.       #
#                                                                            #
# Full details of the Crystallographic Information File format               #
# are given in the paper "The Crystallographic Information File (CIF):       #
# a New Standard Archive File for Crystallography" by S. R. Hall, F. H.      #
# Allen and I. D. Brown [Acta Cryst. (1991), A47, 655-685].                  #
#                                                                            #
# The current version of the core CIF dictionary is obtainable from          #
# ftp://ftp.iucr.org/pub/cif_core.dic.                                       #
#                                                                            #
# Software is freely available for graphical display of the structure(s)     #
# in this CIF. For information consult the CIF software page                 #
# http://www.iucr.org/resources/cif/software.                                #
#                                                                            #
# This file may be used for bona fide research purposes within the           #
# scientific community so long as proper attribution is given to the journal # 
# article from which it was obtained.                                        #
#                                                                            #
##############################################################################
data_global
_journal_date_recd_electronic     2014-06-09
_journal_date_accepted     2014-06-10
_journal_name_full     'Acta Crystallographica, Section E'
_journal_year     2014
_journal_volume     70
_journal_issue      7
_journal_page_first     o772
_journal_page_last     o773
_journal_paper_category     QO
_journal_paper_doi     10.1107/S1600536814013464
_journal_coeditor_code     SJ5411
_publ_contact_author_name     'Dr Mehmet Akkurt'
_publ_contact_author_address
;
Department of Physics
Faculty of Sciences
Erciyes University
38039 Kayseri
Turkey
;
_publ_contact_author_email     akkurt@erciyes.edu.tr
_publ_contact_author_fax     '+90-352-4374933'
_publ_contact_author_phone     '+90-352-2076666 ext. 33106'
_publ_section_title
;
1-(Morpholin-4-yl)-4-(2-nitrophenyl)spiro[azetidine-3,9'-xanthen]-2-one
;
loop_
    _publ_author_name
    _publ_author_footnote
    _publ_author_address
    'Zeliha Atio\(glu' .
;
\.Ilke Education and Health Foundation,
Cappadocia Vocational College,
The Medical Imaging Techniques Program,
50420 Mustafapa\,sa,
\"Urg\"up,
Nev\,sehir,
Turkey
;
    'Mehmet Akkurt' .
;
Department of Physics,
Faculty of Sciences,
Erciyes University,
38039 Kayseri,
Turkey
;
    'Aliasghar Jarrahpour' .
;
Department of Chemistry,
College of Sciences,
Shiraz University,
71454 Shiraz,
Iran
;
    'Roghayeh Heiran' .
;
Department of Chemistry,
College of Sciences,
Shiraz University,
71454 Shiraz,
Iran
;
    'Nam\?ik \"Ozdemir' .
;
Department of Physics,
Faculty of Arts and Sciences,
Ondokuz May\?is University,
55139 Samsun,
Turkey
;
data_I
_database_code_depnum_ccdc_archive 'CCDC 1007508'
_chemical_name_systematic
;
1-(Morpholin-4-yl)-4-(2-nitrophenyl)spiro[azetidine-3,9'-xanthen]-2-one
;
_chemical_name_common     ?
_chemical_formula_moiety     'C25 H21 N3 O5'
_chemical_formula_sum     'C25 H21 N3 O5'
_chemical_formula_structural     ?
_chemical_formula_iupac     'C25 H21 N3 O5'
_chemical_formula_weight     443.45
_chemical_melting_point     ?
_symmetry_cell_setting     monoclinic
_symmetry_space_group_name_H-M     'P 21/c'
_symmetry_space_group_name_Hall     '-P 2ybc'
loop_
    _symmetry_equiv_pos_site_id
    _symmetry_equiv_pos_as_xyz
    1 x,y,z
    2 -x,1/2+y,1/2-z
    3 -x,-y,-z
    4 x,1/2-y,1/2+z
_cell_length_a     9.4272(5)
_cell_length_b     18.8525(8)
_cell_length_c     12.4345(6)
_cell_angle_alpha     90
_cell_angle_beta     95.443(4)
_cell_angle_gamma     90
_cell_volume     2199.97(18)
_cell_formula_units_Z     4
_cell_measurement_reflns_used     14473
_cell_measurement_theta_min     1.64
_cell_measurement_theta_max     28.43
_cell_measurement_temperature     296(2)
_cell_special_details
;
;
_exptl_crystal_description     'block'
_exptl_crystal_colour     'light yellow'
_exptl_crystal_size_max     0.500
_exptl_crystal_size_mid     0.440
_exptl_crystal_size_min     0.400
_exptl_crystal_size_rad     ?
_exptl_crystal_density_diffrn     1.339
_exptl_crystal_density_meas     ?
_exptl_crystal_density_method     'Not Measured'
_exptl_crystal_F_000     928
loop_
    _exptl_crystal_face_index_h
    _exptl_crystal_face_index_k
    _exptl_crystal_face_index_l
    _exptl_crystal_face_perp_dist
    -6 -1 -3 0.2700
    1 6 -2 0.1830
    7 2 3 0.2490
    -1 -6 2 0.2210
    -1 4 4 0.1960
    3 5 -1 0.2570
    1 -6 -5 0.2170
    5 1 -6 0.2730
    -3 2 2 0.2580
    -3 -3 1 0.2440
    0 4 1 0.2490
    1 -3 -1 0.1840
    6 2 -3 0.2770
    -1 -6 -1 0.1390
    -5 1 0 0.2330
    3 -10 1 0.2610
    2 -5 3 0.3180
    1 8 -3 0.1750
    2 5 -3 0.2070
    1 5 -5 0.2580
    1 2 1 0.2920
    2 -5 5 0.3380
    5 -1 5 0.3090
_exptl_absorpt_coefficient_mu     0.095
_exptl_absorpt_correction_type     integration
_exptl_absorpt_process_details     '(X-RED32; Stoe & Cie, 2002)'
_exptl_absorpt_correction_T_min     0.9557
_exptl_absorpt_correction_T_max     0.9739
_exptl_special_details
;
;
_diffrn_ambient_temperature     296(2)
_diffrn_radiation_type     'Mo K\a'
_diffrn_radiation_wavelength     0.71073
_diffrn_radiation_monochromator     'plane graphite'
_diffrn_measurement_device_type     'Stoe IPDS 2'
_diffrn_measurement_device     '2-circle goniometer'
_diffrn_measurement_method     '\w scans'
_diffrn_detector_area_resol_mean     6.67
_diffrn_reflns_number     13801
_diffrn_reflns_av_R_equivalents     0.1954
_diffrn_reflns_av_sigmaI/netI     0.1158
_diffrn_reflns_theta_min     1.97
_diffrn_reflns_theta_max     27.94
_diffrn_reflns_theta_full     25.24
_diffrn_measured_fraction_theta_max     0.910
_diffrn_measured_fraction_theta_full     0.989
_diffrn_reflns_limit_h_min     -12
_diffrn_reflns_limit_h_max     8
_diffrn_reflns_limit_k_min     -24
_diffrn_reflns_limit_k_max     24
_diffrn_reflns_limit_l_min     -16
_diffrn_reflns_limit_l_max     16
_diffrn_reflns_reduction_process
;
;
_refine_special_details
;
Refinement on <i>F</i>^2^ for ALL reflections except those flagged by the user
for potential systematic errors. Weighted <i>R</i>-factors <i>wR</i> and all
goodnesses of fit <i>S</i> are based on <i>F</i>^2^, conventional
<i>R</i>-factors <i>R</i> are based on <i>F</i>, with <i>F</i> set to zero for
negative <i>F</i>^2^. The observed criterion of <i>F</i>^2^ > \s(<i>F</i>^2^)
is used only for calculating -<i>R</i>-factor-obs <i>etc</i>. and is not
relevant to the choice of reflections for refinement. <i>R</i>-factors based
on <i>F</i>^2^ are statistically about twice as large as those based on
<i>F</i>, and <i>R</i>-factors based on ALL data will be even larger.
;
_reflns_number_total     5223
_reflns_number_gt     3421
_reflns_threshold_expression     I>2\s(I)
_refine_ls_structure_factor_coef     Fsqd
_refine_ls_matrix_type     full
_refine_ls_R_factor_all     0.0799
_refine_ls_R_factor_gt     0.0446
_refine_ls_wR_factor_gt     0.0886
_refine_ls_wR_factor_ref     0.0975
_refine_ls_goodness_of_fit_ref     0.995
_refine_ls_restrained_S_all     0.995
_refine_ls_number_reflns     5223
_refine_ls_number_parameters     299
_refine_ls_number_restraints     0
_refine_ls_number_constraints     ?
_refine_ls_hydrogen_treatment     constr
_refine_ls_weighting_scheme     calc
_refine_ls_weighting_details
                      'w=1/[\s^2^(Fo^2^)+(0.0511P)^2^] where P=(Fo^2^+2Fc^2^)/3'
_atom_sites_solution_hydrogens     geom
_atom_sites_solution_primary     ?
_atom_sites_solution_secondary     ?
_refine_ls_shift/su_max     0.000
_refine_ls_shift/su_mean     0.000
_refine_diff_density_max     0.154
_refine_diff_density_min     -0.112
_refine_ls_extinction_method     'none'
_refine_ls_abs_structure_details     ?
_refine_ls_abs_structure_Flack     .
loop_
    _atom_type_symbol
    _atom_type_description
    _atom_type_scat_dispersion_real
    _atom_type_scat_dispersion_imag
    _atom_type_scat_source
    C C 0.0033 0.0016 ' International Tables Vol C Tables 4.2.6.8 and 6.1.1.4'
    H H 0.0000 0.0000 ' International Tables Vol C Tables 4.2.6.8 and 6.1.1.4'
    N N 0.0061 0.0033 ' International Tables Vol C Tables 4.2.6.8 and 6.1.1.4'
    O O 0.0106 0.0060 ' International Tables Vol C Tables 4.2.6.8 and 6.1.1.4'
_computing_data_collection     'X-AREA (Stoe & Cie, 2002)'
_computing_cell_refinement     'X-AREA (Stoe & Cie, 2002)'
_computing_data_reduction     'X-RED32 (Stoe & Cie, 2002)'
_computing_structure_solution     'SHELXS2013 (Sheldrick, 2008)'
_computing_structure_refinement     'SHELXL2013 (Sheldrick, 2008)'
_computing_molecular_graphics     'ORTEP-3 for Windows (Farrugia, 2012)'
_computing_publication_material     'WinGX (Farrugia, 2012)'
loop_
    _atom_site_type_symbol
    _atom_site_label
    _atom_site_fract_x
    _atom_site_fract_y
    _atom_site_fract_z
    _atom_site_U_iso_or_equiv
    _atom_site_thermal_displace_type
    _atom_site_calc_flag
    _atom_site_refinement_flags
    _atom_site_occupancy
    _atom_site_disorder_assembly
    _atom_site_disorder_group
    O O1 0.56523(11) 0.77674(4) 0.39775(8) 0.0607(3) Uani d . 1.000 . .
    O O2 0.88039(12) 0.56659(6) 0.40826(8) 0.0725(4) Uani d . 1.000 . .
    O O3 0.59829(13) 0.48451(5) 0.40169(9) 0.0738(4) Uani d . 1.000 . .
    O O4 0.6611(2) 0.42173(8) 0.27221(13) 0.1293(7) Uani d . 1.000 . .
    O O5 0.05898(13) 0.80037(7) 0.43054(10) 0.0862(5) Uani d . 1.000 . .
    N N1 0.40654(11) 0.68165(5) 0.36241(8) 0.0475(3) Uani d . 1.000 . .
    N N2 0.26494(11) 0.70325(5) 0.37024(8) 0.0504(3) Uani d . 1.000 . .
    N N3 0.58819(15) 0.46781(6) 0.30725(11) 0.0673(5) Uani d . 1.000 . .
    C C1 0.53326(14) 0.71537(6) 0.38183(9) 0.0459(4) Uani d . 1.000 . .
    C C2 0.61723(13) 0.64499(6) 0.38092(9) 0.0439(4) Uani d . 1.000 . .
    C C3 0.46359(13) 0.60880(6) 0.36101(9) 0.0444(4) Uani d . 1.000 . .
    C C4 0.71522(13) 0.63736(6) 0.29281(9) 0.0450(4) Uani d . 1.000 . .
    C C5 0.68634(14) 0.66829(7) 0.19146(10) 0.0527(4) Uani d . 1.000 . .
    C C6 0.77624(16) 0.65986(8) 0.11144(11) 0.0610(5) Uani d . 1.000 . .
    C C7 0.89724(16) 0.61957(8) 0.13129(12) 0.0648(5) Uani d . 1.000 . .
    C C8 0.92974(16) 0.58875(8) 0.23033(12) 0.0665(5) Uani d . 1.000 . .
    C C9 0.83854(14) 0.59821(7) 0.31040(10) 0.0536(4) Uani d . 1.000 . .
    C C10 0.81733(15) 0.58925(7) 0.49807(10) 0.0554(4) Uani d . 1.000 . .
    C C11 0.88545(17) 0.56948(9) 0.59700(12) 0.0697(6) Uani d . 1.000 . .
    C C12 0.83068(17) 0.59109(8) 0.68992(12) 0.0668(5) Uani d . 1.000 . .
    C C13 0.71169(18) 0.63341(7) 0.68493(11) 0.0631(5) Uani d . 1.000 . .
    C C14 0.64380(16) 0.65115(7) 0.58589(10) 0.0555(4) Uani d . 1.000 . .
    C C15 0.69405(14) 0.62872(6) 0.48998(10) 0.0465(4) Uani d . 1.000 . .
    C C16 0.42467(13) 0.56881(6) 0.25733(10) 0.0477(4) Uani d . 1.000 . .
    C C17 0.48294(15) 0.50353(6) 0.23145(10) 0.0536(4) Uani d . 1.000 . .
    C C18 0.44357(19) 0.46854(8) 0.13552(12) 0.0691(6) Uani d . 1.000 . .
    C C19 0.34418(19) 0.49821(9) 0.06166(12) 0.0749(6) Uani d . 1.000 . .
    C C20 0.28575(18) 0.56245(10) 0.08314(12) 0.0736(6) Uani d . 1.000 . .
    C C21 0.32615(15) 0.59701(8) 0.17932(11) 0.0605(5) Uani d . 1.000 . .
    C C22 0.23610(17) 0.71132(8) 0.48318(11) 0.0640(5) Uani d . 1.000 . .
    C C23 0.08391(19) 0.73546(10) 0.48559(15) 0.0822(7) Uani d . 1.000 . .
    C C24 0.0851(2) 0.79149(11) 0.32138(15) 0.0905(7) Uani d . 1.000 . .
    C C25 0.23701(19) 0.77036(8) 0.31261(12) 0.0712(6) Uani d . 1.000 . .
    H H3 0.44030 0.58160 0.42410 0.0530 Uiso c RU 1.000 . .
    H H5 0.60420 0.69530 0.17750 0.0630 Uiso c RU 1.000 . .
    H H6 0.75520 0.68130 0.04450 0.0730 Uiso c RU 1.000 . .
    H H7 0.95760 0.61320 0.07710 0.0780 Uiso c RU 1.000 . .
    H H8 1.01210 0.56180 0.24380 0.0800 Uiso c RU 1.000 . .
    H H11 0.96750 0.54180 0.60040 0.0840 Uiso c RU 1.000 . .
    H H12 0.87440 0.57700 0.75670 0.0800 Uiso c RU 1.000 . .
    H H13 0.67740 0.64990 0.74800 0.0760 Uiso c RU 1.000 . .
    H H14 0.56200 0.67890 0.58290 0.0670 Uiso c RU 1.000 . .
    H H18 0.48450 0.42510 0.12130 0.0830 Uiso c RU 1.000 . .
    H H19 0.31650 0.47480 -0.00280 0.0900 Uiso c RU 1.000 . .
    H H20 0.21860 0.58300 0.03290 0.0880 Uiso c RU 1.000 . .
    H H21 0.28560 0.64080 0.19200 0.0730 Uiso c RU 1.000 . .
    H H22A 0.30050 0.74600 0.51880 0.0770 Uiso c RU 1.000 . .
    H H22B 0.25040 0.66650 0.52080 0.0770 Uiso c RU 1.000 . .
    H H23A 0.02040 0.69950 0.45230 0.0990 Uiso c RU 1.000 . .
    H H23B 0.06300 0.74100 0.56000 0.0990 Uiso c RU 1.000 . .
    H H24A 0.06510 0.83550 0.28260 0.1090 Uiso c RU 1.000 . .
    H H24B 0.02210 0.75530 0.28850 0.1090 Uiso c RU 1.000 . .
    H H25A 0.25350 0.76480 0.23730 0.0850 Uiso c RU 1.000 . .
    H H25B 0.30070 0.80690 0.34390 0.0850 Uiso c RU 1.000 . .
loop_
    _atom_site_aniso_label
    _atom_site_aniso_U_11
    _atom_site_aniso_U_22
    _atom_site_aniso_U_33
    _atom_site_aniso_U_12
    _atom_site_aniso_U_13
    _atom_site_aniso_U_23
    O1 0.0664(6) 0.0398(4) 0.0748(6) -0.0032(4) 0.0010(5) -0.0022(4)
    O2 0.0706(7) 0.0878(7) 0.0609(6) 0.0346(6) 0.0163(5) 0.0220(5)
    O3 0.0973(9) 0.0551(6) 0.0684(6) 0.0094(5) 0.0043(6) 0.0026(5)
    O4 0.1586(16) 0.1034(10) 0.1227(11) 0.0737(10) -0.0035(10) -0.0381(8)
    O5 0.0755(8) 0.0936(8) 0.0909(8) 0.0321(6) 0.0160(6) -0.0121(7)
    N1 0.0447(6) 0.0409(5) 0.0574(6) 0.0033(4) 0.0068(4) -0.0024(4)
    N2 0.0436(6) 0.0549(6) 0.0531(6) 0.0091(5) 0.0072(4) -0.0030(5)
    N3 0.0818(9) 0.0435(6) 0.0781(9) 0.0063(6) 0.0150(7) -0.0064(6)
    C1 0.0496(7) 0.0411(6) 0.0469(6) -0.0007(5) 0.0039(5) 0.0007(5)
    C2 0.0447(7) 0.0385(6) 0.0487(6) -0.0007(5) 0.0057(5) 0.0010(5)
    C3 0.0455(7) 0.0391(6) 0.0496(6) 0.0004(5) 0.0093(5) -0.0006(5)
    C4 0.0441(7) 0.0401(6) 0.0512(7) -0.0027(5) 0.0061(5) 0.0021(5)
    C5 0.0507(8) 0.0522(7) 0.0549(7) 0.0017(6) 0.0033(6) 0.0068(6)
    C6 0.0670(10) 0.0655(8) 0.0514(7) -0.0037(7) 0.0104(7) 0.0098(6)
    C7 0.0629(9) 0.0732(9) 0.0613(8) 0.0010(7) 0.0224(7) 0.0042(7)
    C8 0.0559(9) 0.0780(9) 0.0680(9) 0.0149(7) 0.0182(7) 0.0120(7)
    C9 0.0512(8) 0.0549(7) 0.0557(7) 0.0056(6) 0.0097(6) 0.0095(6)
    C10 0.0553(8) 0.0580(7) 0.0533(7) 0.0044(6) 0.0079(6) 0.0104(6)
    C11 0.0618(10) 0.0788(10) 0.0678(9) 0.0127(7) 0.0022(7) 0.0209(8)
    C12 0.0745(11) 0.0693(9) 0.0543(8) -0.0103(8) -0.0062(7) 0.0119(7)
    C13 0.0820(11) 0.0556(8) 0.0514(8) -0.0096(7) 0.0054(7) -0.0032(6)
    C14 0.0644(9) 0.0490(7) 0.0530(7) -0.0001(6) 0.0047(6) -0.0043(6)
    C15 0.0483(7) 0.0411(6) 0.0498(7) -0.0037(5) 0.0036(5) 0.0022(5)
    C16 0.0472(7) 0.0465(6) 0.0511(7) -0.0076(5) 0.0138(5) -0.0034(5)
    C17 0.0606(8) 0.0454(6) 0.0569(7) -0.0063(6) 0.0170(6) -0.0046(6)
    C18 0.0864(12) 0.0576(8) 0.0669(9) -0.0111(8) 0.0263(8) -0.0158(7)
    C19 0.0825(12) 0.0869(11) 0.0567(9) -0.0200(9) 0.0140(8) -0.0232(8)
    C20 0.0652(10) 0.0960(12) 0.0588(9) -0.0075(8) 0.0017(7) -0.0118(8)
    C21 0.0547(9) 0.0666(8) 0.0597(8) -0.0003(6) 0.0029(6) -0.0091(7)
    C22 0.0656(9) 0.0724(9) 0.0555(8) 0.0085(7) 0.0137(7) 0.0006(7)
    C23 0.0694(11) 0.1011(13) 0.0805(11) 0.0075(9) 0.0295(9) -0.0102(10)
    C24 0.0804(13) 0.1075(14) 0.0826(11) 0.0427(10) 0.0030(9) 0.0028(10)
    C25 0.0759(11) 0.0749(10) 0.0639(9) 0.0288(8) 0.0119(7) 0.0130(7)
_geom_special_details
;
Bond distances, angles <i>etc</i>. have been calculated using the rounded
fractional coordinates. All su's are estimated from the variances of the
(full) variance-covariance matrix. The cell e.s.d.'s are taken into account in
the estimation of distances, angles and torsion angles
;
loop_
    _geom_bond_atom_site_label_1
    _geom_bond_atom_site_label_2
    _geom_bond_site_symmetry_1
    _geom_bond_site_symmetry_2
    _geom_bond_distance
    _geom_bond_publ_flag
    O1 C1 . . 1.2072(14) no
    O2 C9 . . 1.3786(16) no
    O2 C10 . . 1.3817(17) no
    O3 N3 . . 1.2108(17) no
    O4 N3 . . 1.214(2) no
    O5 C23 . . 1.411(2) no
    O5 C24 . . 1.412(2) no
    N1 N2 . . 1.4078(15) no
    N1 C1 . . 1.3546(16) no
    N1 C3 . . 1.4757(15) no
    N2 C22 . . 1.4635(17) no
    N2 C25 . . 1.4655(18) no
    N3 C17 . . 1.4659(19) no
    C1 C2 . . 1.5456(17) no
    C2 C3 . . 1.5989(17) no
    C2 C4 . . 1.5055(17) no
    C2 C15 . . 1.5071(17) no
    C3 C16 . . 1.5084(17) no
    C4 C5 . . 1.3919(17) no
    C4 C9 . . 1.3769(18) no
    C5 C6 . . 1.3761(19) no
    C6 C7 . . 1.373(2) no
    C7 C8 . . 1.370(2) no
    C8 C9 . . 1.387(2) no
    C10 C11 . . 1.384(2) no
    C10 C15 . . 1.3756(19) no
    C11 C12 . . 1.371(2) no
    C12 C13 . . 1.373(2) no
    C13 C14 . . 1.3743(19) no
    C14 C15 . . 1.3902(18) no
    C16 C17 . . 1.3977(17) no
    C16 C21 . . 1.3839(19) no
    C17 C18 . . 1.3827(19) no
    C18 C19 . . 1.368(2) no
    C19 C20 . . 1.367(3) no
    C20 C21 . . 1.383(2) no
    C22 C23 . . 1.508(2) no
    C24 C25 . . 1.500(3) no
    C3 H3 . . 0.9800 no
    C5 H5 . . 0.9300 no
    C6 H6 . . 0.9300 no
    C7 H7 . . 0.9300 no
    C8 H8 . . 0.9300 no
    C11 H11 . . 0.9300 no
    C12 H12 . . 0.9300 no
    C13 H13 . . 0.9300 no
    C14 H14 . . 0.9300 no
    C18 H18 . . 0.9300 no
    C19 H19 . . 0.9300 no
    C20 H20 . . 0.9300 no
    C21 H21 . . 0.9300 no
    C22 H22A . . 0.9700 no
    C22 H22B . . 0.9700 no
    C23 H23A . . 0.9700 no
    C23 H23B . . 0.9700 no
    C24 H24A . . 0.9700 no
    C24 H24B . . 0.9700 no
    C25 H25A . . 0.9700 no
    C25 H25B . . 0.9700 no
loop_
    _geom_angle_atom_site_label_1
    _geom_angle_atom_site_label_2
    _geom_angle_atom_site_label_3
    _geom_angle_site_symmetry_1
    _geom_angle_site_symmetry_2
    _geom_angle_site_symmetry_3
    _geom_angle
    _geom_angle_publ_flag
    C9 O2 C10 . . . 118.08(11) no
    C23 O5 C24 . . . 109.10(14) no
    N2 N1 C1 . . . 132.68(10) no
    N2 N1 C3 . . . 128.25(9) no
    C1 N1 C3 . . . 97.05(9) no
    N1 N2 C22 . . . 111.11(10) no
    N1 N2 C25 . . . 110.09(10) no
    C22 N2 C25 . . . 109.78(10) no
    O3 N3 O4 . . . 122.62(15) no
    O3 N3 C17 . . . 119.36(12) no
    O4 N3 C17 . . . 118.02(14) no
    O1 C1 N1 . . . 132.94(12) no
    O1 C1 C2 . . . 134.74(12) no
    N1 C1 C2 . . . 92.26(9) no
    C1 C2 C3 . . . 84.86(9) no
    C1 C2 C4 . . . 115.94(9) no
    C1 C2 C15 . . . 111.77(9) no
    C3 C2 C4 . . . 117.12(9) no
    C3 C2 C15 . . . 113.79(9) no
    C4 C2 C15 . . . 111.09(10) no
    N1 C3 C2 . . . 85.81(8) no
    N1 C3 C16 . . . 114.57(9) no
    C2 C3 C16 . . . 119.27(10) no
    C2 C4 C5 . . . 122.55(11) no
    C2 C4 C9 . . . 120.18(10) no
    C5 C4 C9 . . . 117.26(11) no
    C4 C5 C6 . . . 121.69(12) no
    C5 C6 C7 . . . 119.47(13) no
    C6 C7 C8 . . . 120.49(14) no
    C7 C8 C9 . . . 119.32(14) no
    O2 C9 C4 . . . 122.59(11) no
    O2 C9 C8 . . . 115.65(12) no
    C4 C9 C8 . . . 121.76(12) no
    O2 C10 C11 . . . 115.87(13) no
    O2 C10 C15 . . . 122.24(11) no
    C11 C10 C15 . . . 121.89(13) no
    C10 C11 C12 . . . 119.27(15) no
    C11 C12 C13 . . . 120.38(14) no
    C12 C13 C14 . . . 119.40(13) no
    C13 C14 C15 . . . 121.81(13) no
    C2 C15 C10 . . . 120.43(11) no
    C2 C15 C14 . . . 122.43(12) no
    C10 C15 C14 . . . 117.13(12) no
    C3 C16 C17 . . . 124.60(11) no
    C3 C16 C21 . . . 119.98(11) no
    C17 C16 C21 . . . 115.42(12) no
    N3 C17 C16 . . . 120.88(11) no
    N3 C17 C18 . . . 116.45(12) no
    C16 C17 C18 . . . 122.65(13) no
    C17 C18 C19 . . . 119.66(14) no
    C18 C19 C20 . . . 119.61(14) no
    C19 C20 C21 . . . 120.21(15) no
    C16 C21 C20 . . . 122.45(14) no
    N2 C22 C23 . . . 108.31(12) no
    O5 C23 C22 . . . 111.54(14) no
    O5 C24 C25 . . . 110.85(14) no
    N2 C25 C24 . . . 108.79(14) no
    N1 C3 H3 . . . 112.00 no
    C2 C3 H3 . . . 112.00 no
    C16 C3 H3 . . . 112.00 no
    C4 C5 H5 . . . 119.00 no
    C6 C5 H5 . . . 119.00 no
    C5 C6 H6 . . . 120.00 no
    C7 C6 H6 . . . 120.00 no
    C6 C7 H7 . . . 120.00 no
    C8 C7 H7 . . . 120.00 no
    C7 C8 H8 . . . 120.00 no
    C9 C8 H8 . . . 120.00 no
    C10 C11 H11 . . . 120.00 no
    C12 C11 H11 . . . 120.00 no
    C11 C12 H12 . . . 120.00 no
    C13 C12 H12 . . . 120.00 no
    C12 C13 H13 . . . 120.00 no
    C14 C13 H13 . . . 120.00 no
    C13 C14 H14 . . . 119.00 no
    C15 C14 H14 . . . 119.00 no
    C17 C18 H18 . . . 120.00 no
    C19 C18 H18 . . . 120.00 no
    C18 C19 H19 . . . 120.00 no
    C20 C19 H19 . . . 120.00 no
    C19 C20 H20 . . . 120.00 no
    C21 C20 H20 . . . 120.00 no
    C16 C21 H21 . . . 119.00 no
    C20 C21 H21 . . . 119.00 no
    N2 C22 H22A . . . 110.00 no
    N2 C22 H22B . . . 110.00 no
    C23 C22 H22A . . . 110.00 no
    C23 C22 H22B . . . 110.00 no
    H22A C22 H22B . . . 108.00 no
    O5 C23 H23A . . . 109.00 no
    O5 C23 H23B . . . 109.00 no
    C22 C23 H23A . . . 109.00 no
    C22 C23 H23B . . . 109.00 no
    H23A C23 H23B . . . 108.00 no
    O5 C24 H24A . . . 109.00 no
    O5 C24 H24B . . . 109.00 no
    C25 C24 H24A . . . 109.00 no
    C25 C24 H24B . . . 109.00 no
    H24A C24 H24B . . . 108.00 no
    N2 C25 H25A . . . 110.00 no
    N2 C25 H25B . . . 110.00 no
    C24 C25 H25A . . . 110.00 no
    C24 C25 H25B . . . 110.00 no
    H25A C25 H25B . . . 108.00 no
loop_
    _geom_torsion_atom_site_label_1
    _geom_torsion_atom_site_label_2
    _geom_torsion_atom_site_label_3
    _geom_torsion_atom_site_label_4
    _geom_torsion_site_symmetry_1
    _geom_torsion_site_symmetry_2
    _geom_torsion_site_symmetry_3
    _geom_torsion_site_symmetry_4
    _geom_torsion
    _geom_torsion_publ_flag
    C9 O2 C10 C11 . . . . -164.66(13) no
    C9 O2 C10 C15 . . . . 15.67(19) no
    C10 O2 C9 C4 . . . . -16.61(19) no
    C10 O2 C9 C8 . . . . 162.73(13) no
    C23 O5 C24 C25 . . . . -61.03(18) no
    C24 O5 C23 C22 . . . . 60.87(18) no
    N2 N1 C1 O1 . . . . -11.8(2) no
    C3 N1 N2 C25 . . . . -149.25(11) no
    C1 N1 N2 C22 . . . . -71.02(15) no
    C3 N1 N2 C22 . . . . 88.92(13) no
    N2 N1 C3 C2 . . . . -166.66(11) no
    C1 N1 C3 C2 . . . . -1.38(9) no
    N2 N1 C3 C16 . . . . 72.97(14) no
    C3 N1 C1 O1 . . . . -176.04(14) no
    N2 N1 C1 C2 . . . . 165.68(11) no
    C1 N1 N2 C25 . . . . 50.80(16) no
    C3 N1 C1 C2 . . . . 1.42(9) no
    C1 N1 C3 C16 . . . . -121.74(11) no
    C22 N2 C25 C24 . . . . -58.02(15) no
    N1 N2 C22 C23 . . . . 179.19(11) no
    C25 N2 C22 C23 . . . . 57.18(16) no
    N1 N2 C25 C24 . . . . 179.37(12) no
    O3 N3 C17 C18 . . . . -159.81(14) no
    O4 N3 C17 C16 . . . . -161.84(14) no
    O3 N3 C17 C16 . . . . 18.9(2) no
    O4 N3 C17 C18 . . . . 19.4(2) no
    N1 C1 C2 C4 . . . . 116.42(11) no
    N1 C1 C2 C15 . . . . -114.90(10) no
    O1 C1 C2 C3 . . . . 176.08(14) no
    N1 C1 C2 C3 . . . . -1.31(8) no
    O1 C1 C2 C4 . . . . -66.19(18) no
    O1 C1 C2 C15 . . . . 62.49(18) no
    C1 C2 C3 N1 . . . . 1.20(8) no
    C4 C2 C3 N1 . . . . -115.37(10) no
    C1 C2 C3 C16 . . . . 117.11(10) no
    C4 C2 C3 C16 . . . . 0.54(15) no
    C1 C2 C4 C5 . . . . -31.73(16) no
    C4 C2 C15 C10 . . . . -20.60(16) no
    C4 C2 C15 C14 . . . . 160.64(11) no
    C3 C2 C4 C9 . . . . -113.39(13) no
    C3 C2 C4 C5 . . . . 66.16(15) no
    C1 C2 C15 C10 . . . . -151.80(12) no
    C1 C2 C15 C14 . . . . 29.43(16) no
    C3 C2 C15 C10 . . . . 114.15(13) no
    C3 C2 C15 C14 . . . . -64.62(15) no
    C15 C2 C3 C16 . . . . -131.34(11) no
    C15 C2 C4 C5 . . . . -160.75(11) no
    C1 C2 C4 C9 . . . . 148.72(11) no
    C15 C2 C4 C9 . . . . 19.71(15) no
    C15 C2 C3 N1 . . . . 112.75(10) no
    C2 C3 C16 C17 . . . . 70.79(16) no
    C2 C3 C16 C21 . . . . -108.37(14) no
    N1 C3 C16 C21 . . . . -8.93(17) no
    N1 C3 C16 C17 . . . . 170.23(11) no
    C5 C4 C9 C8 . . . . -1.01(19) no
    C2 C4 C5 C6 . . . . -179.05(12) no
    C2 C4 C9 C8 . . . . 178.56(12) no
    C5 C4 C9 O2 . . . . 178.30(12) no
    C2 C4 C9 O2 . . . . -2.14(19) no
    C9 C4 C5 C6 . . . . 0.51(19) no
    C4 C5 C6 C7 . . . . 0.5(2) no
    C5 C6 C7 C8 . . . . -0.9(2) no
    C6 C7 C8 C9 . . . . 0.5(2) no
    C7 C8 C9 C4 . . . . 0.6(2) no
    C7 C8 C9 O2 . . . . -178.80(13) no
    C11 C10 C15 C14 . . . . 3.1(2) no
    O2 C10 C11 C12 . . . . 178.81(14) no
    O2 C10 C15 C14 . . . . -177.26(12) no
    C11 C10 C15 C2 . . . . -175.75(13) no
    O2 C10 C15 C2 . . . . 3.91(19) no
    C15 C10 C11 C12 . . . . -1.5(2) no
    C10 C11 C12 C13 . . . . -1.7(2) no
    C11 C12 C13 C14 . . . . 3.1(2) no
    C12 C13 C14 C15 . . . . -1.5(2) no
    C13 C14 C15 C2 . . . . 177.22(12) no
    C13 C14 C15 C10 . . . . -1.6(2) no
    C3 C16 C17 C18 . . . . 179.68(13) no
    C17 C16 C21 C20 . . . . 1.2(2) no
    C21 C16 C17 N3 . . . . -179.79(12) no
    C3 C16 C17 N3 . . . . 1.0(2) no
    C21 C16 C17 C18 . . . . -1.1(2) no
    C3 C16 C21 C20 . . . . -179.54(13) no
    N3 C17 C18 C19 . . . . 178.99(14) no
    C16 C17 C18 C19 . . . . 0.3(2) no
    C17 C18 C19 C20 . . . . 0.6(3) no
    C18 C19 C20 C21 . . . . -0.5(3) no
    C19 C20 C21 C16 . . . . -0.5(2) no
    N2 C22 C23 O5 . . . . -59.13(17) no
    O5 C24 C25 N2 . . . . 59.98(18) no
loop_
    _geom_hbond_atom_site_label_D
    _geom_hbond_atom_site_label_H
    _geom_hbond_atom_site_label_A
    _geom_hbond_site_symmetry_A
    _geom_hbond_distance_DH
    _geom_hbond_distance_HA
    _geom_hbond_distance_DA
    _geom_hbond_angle_DHA
    _geom_hbond_publ_flag
    C3 H3 O3 3_666 0.98 2.55 3.5310(16) 174 yes
    C6 H6 O1 4_564 0.93 2.56 3.3828(17) 148 yes
    C11 H11 O2 3_766 0.93 2.50 3.389(2) 159 yes
_iucr_refine_instructions_details
;
TITL HB-107
CELL  0.71073   9.4272  18.8525  12.4345   90.000   95.443   90.000
ZERR     4.00   0.0005   0.0008   0.0006    0.000    0.004    0.000
LATT   1
SYMM  - X, 1/2 + Y, 1/2 - Z
SFAC  C    H    N    O
UNIT  100  84   12   20
MERG   2
OMIT     1   4   1
OMIT     0   3   2
OMIT    -1   2   2
OMIT    -2   0   2
OMIT     1   3   0
OMIT     1   5   0
TWIN   -0.99 -0.03  0.06 -0.27 -0.46 -1.35  0.29 -0.58  0.45   2
FMAP   2
PLAN    3
ACTA
BOND   $H
CONF
L.S.  13
WGHT    0.051100
BASF   0.00031
FVAR       0.24454
C1    1    0.533255    0.715370    0.381832    11.00000    0.04958    0.04111 =
         0.04687    0.00066    0.00393   -0.00073
C2    1    0.617233    0.644995    0.380916    11.00000    0.04472    0.03847 =
         0.04870    0.00098    0.00571   -0.00071
C3    1    0.463595    0.608799    0.361010    11.00000    0.04550    0.03906 =
         0.04961   -0.00058    0.00925    0.00037
AFIX  13
H3    2    0.440283    0.581585    0.424137    11.00000   -1.20000
AFIX   0
C4    1    0.715217    0.637358    0.292812    11.00000    0.04409    0.04014 =
         0.05124    0.00208    0.00613   -0.00267
C5    1    0.686341    0.668287    0.191459    11.00000    0.05071    0.05216 =
         0.05491    0.00685    0.00329    0.00173
AFIX  43
H5    2    0.604173    0.695341    0.177459    11.00000   -1.20000
AFIX   0
C6    1    0.776240    0.659865    0.111440    11.00000    0.06701    0.06551 =
         0.05137    0.00982    0.01037   -0.00370
AFIX  43
H6    2    0.755222    0.681289    0.044452    11.00000   -1.20000
AFIX   0
C7    1    0.897239    0.619571    0.131290    11.00000    0.06290    0.07321 =
         0.06132    0.00422    0.02245    0.00096
AFIX  43
H7    2    0.957564    0.613157    0.077093    11.00000   -1.20000
AFIX   0
C8    1    0.929742    0.588754    0.230332    11.00000    0.05586    0.07796 =
         0.06805    0.01195    0.01820    0.01492
AFIX  43
H8    2    1.012101    0.561769    0.243758    11.00000   -1.20000
AFIX   0
C9    1    0.838544    0.598210    0.310400    11.00000    0.05116    0.05491 =
         0.05567    0.00955    0.00969    0.00563
C10   1    0.817326    0.589254    0.498072    11.00000    0.05533    0.05804 =
         0.05330    0.01037    0.00786    0.00443
C11   1    0.885449    0.569482    0.596996    11.00000    0.06179    0.07885 =
         0.06779    0.02090    0.00219    0.01267
AFIX  43
H11   2    0.967470    0.541846    0.600432    11.00000   -1.20000
AFIX   0
C12   1    0.830682    0.591088    0.689918    11.00000    0.07450    0.06931 =
         0.05431    0.01188   -0.00615   -0.01031
AFIX  43
H12   2    0.874385    0.576996    0.756695    11.00000   -1.20000
AFIX   0
C13   1    0.711690    0.633407    0.684933    11.00000    0.08202    0.05560 =
         0.05136   -0.00322    0.00537   -0.00962
AFIX  43
H13   2    0.677355    0.649913    0.748008    11.00000   -1.20000
AFIX   0
C14   1    0.643800    0.651148    0.585891    11.00000    0.06440    0.04897 =
         0.05302   -0.00430    0.00471   -0.00013
AFIX  43
H14   2    0.561993    0.678922    0.582946    11.00000   -1.20000
AFIX   0
C15   1    0.694051    0.628719    0.489979    11.00000    0.04830    0.04106 =
         0.04981    0.00215    0.00362   -0.00375
C16   1    0.424674    0.568813    0.257334    11.00000    0.04718    0.04650 =
         0.05113   -0.00339    0.01378   -0.00765
C17   1    0.482943    0.503532    0.231446    11.00000    0.06060    0.04543 =
         0.05688   -0.00463    0.01705   -0.00628
C18   1    0.443573    0.468537    0.135516    11.00000    0.08639    0.05762 =
         0.06689   -0.01584    0.02632   -0.01112
AFIX  43
H18   2    0.484456    0.425051    0.121284    11.00000   -1.20000
AFIX   0
C19   1    0.344181    0.498209    0.061656    11.00000    0.08250    0.08693 =
         0.05666   -0.02317    0.01401   -0.01996
AFIX  43
H19   2    0.316515    0.474827   -0.002792    11.00000   -1.20000
AFIX   0
C20   1    0.285748    0.562450    0.083141    11.00000    0.06523    0.09595 =
         0.05876   -0.01184    0.00174   -0.00749
AFIX  43
H20   2    0.218626    0.582973    0.032934    11.00000   -1.20000
AFIX   0
C21   1    0.326153    0.597013    0.179319    11.00000    0.05467    0.06655 =
         0.05972   -0.00907    0.00286   -0.00034
AFIX  43
H21   2    0.285606    0.640829    0.192030    11.00000   -1.20000
AFIX   0
C22   1    0.236097    0.711319    0.483175    11.00000    0.06556    0.07236 =
         0.05546    0.00065    0.01367    0.00848
AFIX  23
H22A  2    0.300467    0.746017    0.518752    11.00000   -1.20000
H22B  2    0.250417    0.666455    0.520834    11.00000   -1.20000
AFIX   0
C23   1    0.083909    0.735458    0.485588    11.00000    0.06935    0.10109 =
         0.08050   -0.01017    0.02954    0.00753
AFIX  23
H23A  2    0.020397    0.699548    0.452324    11.00000   -1.20000
H23B  2    0.063021    0.740950    0.560030    11.00000   -1.20000
AFIX   0
C24   1    0.085119    0.791491    0.321381    11.00000    0.08036    0.10746 =
         0.08263    0.00277    0.00301    0.04266
AFIX  23
H24A  2    0.065087    0.835536    0.282559    11.00000   -1.20000
H24B  2    0.022066    0.755276    0.288456    11.00000   -1.20000
AFIX   0
C25   1    0.237006    0.770356    0.312614    11.00000    0.07586    0.07487 =
         0.06387    0.01305    0.01193    0.02877
AFIX  23
H25A  2    0.253531    0.764779    0.237263    11.00000   -1.20000
H25B  2    0.300661    0.806865    0.343901    11.00000   -1.20000
AFIX   0
N1    3    0.406536    0.681647    0.362411    11.00000    0.04472    0.04095 =
         0.05744   -0.00237    0.00685    0.00327
N2    3    0.264938    0.703251    0.370236    11.00000    0.04363    0.05488 =
         0.05312   -0.00295    0.00722    0.00907
N3    3    0.588187    0.467812    0.307255    11.00000    0.08179    0.04352 =
         0.07808   -0.00639    0.01497    0.00629
O1    4    0.565233    0.776742    0.397751    11.00000    0.06638    0.03977 =
         0.07484   -0.00218    0.00097   -0.00319
O2    4    0.880391    0.566590    0.408257    11.00000    0.07060    0.08782 =
         0.06090    0.02201    0.01632    0.03459
O3    4    0.598287    0.484514    0.401695    11.00000    0.09732    0.05514 =
         0.06837    0.00262    0.00430    0.00940
O4    4    0.661119    0.421728    0.272212    11.00000    0.15860    0.10344 =
         0.12273   -0.03811   -0.00348    0.07366
O5    4    0.058979    0.800374    0.430540    11.00000    0.07546    0.09357 =
         0.09091   -0.01207    0.01598    0.03213
HKLF 4
REM  HB-107
REM R1 =  0.0446 for    3421 Fo > 4sig(Fo)  and  0.0799 for all    5223 data
REM    299 parameters refined using      0 restraints
END
WGHT      0.0511      0.0000
REM Highest difference peak  0.154,  deepest hole -0.112,  1-sigma level  0.026
Q1    1   0.5591  0.6188  0.3702  11.00000  0.05    0.15
Q2    1   0.6648  0.6445  0.3346  11.00000  0.05    0.13
Q3    1   0.5891  0.6782  0.3812  11.00000  0.05    0.13
;
