# Supplementary material for: 1-(Morpholin-4-yl)-4-(2-nitro­phen­yl)spiro­[azetidine-3,9′-xanthen]-2-one
Source: Acta Crystallogr Sect E Struct Rep Online. 2014 Jun 14;70(Pt 7):o772–3. doi: 10.1107/S1600536814013464 (PMC4120553; doi:10.1107/S1600536814013464)
Supplement: Supplementary file 2 [file e-70-0o772-Isup2.hkl]

#
# h,k,l, Fc-squared, Fo-squared, sigma(Fo-squared), status flag
#
data_I
_shelx_title ' HB-107'
_shelx_refln_list_code          4
_shelx_F_calc_maximum      118.30
_exptl_crystal_F_000       928.00
_reflns_d_resolution_high  0.7584

loop_
 _space_group_symop_operation_xyz
 'x, y, z'
 '-x, y+1/2, -z+1/2'
 '-x, -y, -z'
 'x, -y-1/2, z-1/2'

_cell_length_a     9.4272
_cell_length_b    18.8525
_cell_length_c    12.4345
_cell_angle_alpha  90.000
_cell_angle_beta   95.443
_cell_angle_gamma  90.000

_shelx_F_squared_multiplier     1.000

loop_
 _refln_index_h
 _refln_index_k
 _refln_index_l
 _refln_F_squared_calc
 _refln_F_squared_meas
 _refln_F_squared_sigma
 _refln_observed_status
  10   0   0         13.43         11.37         4.85 o
  11   0   0          1.91          9.70         5.69 o
  12   0   0          1.27          2.01         4.01 o
   9   1   0          2.36          6.19         4.85 o
  10   1   0          2.63          4.68         4.68 o
  11   1   0         46.72         49.47         3.90 o
  12   1   0          0.42          2.10         3.41 o
   0   2   0          2.40          2.61         6.35 o
   1   2   0       4500.51       4295.61        28.60 o
   2   2   0        967.85        920.77        12.54 o
   7   2   0        142.07        146.16         5.52 o
   8   2   0          0.30          1.34         4.68 o
   9   2   0          0.20          6.69         5.02 o
  10   2   0         14.60         19.23         5.18 o
  11   2   0          0.78          5.77         2.75 o
  12   2   0          0.00          3.54         2.94 o
   3   3   0         15.53         14.38         5.18 o
   4   3   0       2502.63       2495.76        14.21 o
   5   3   0         53.48         68.40         5.18 o
   6   3   0         96.82         98.33         3.85 o
   7   3   0        397.94        395.17         6.52 o
   8   3   0         11.61         10.54         4.68 o
   9   3   0          3.53          6.69         5.02 o
  10   3   0         63.10         69.14         9.03 o
  11   3   0          0.00         -2.05         3.15 o
  12   3   0          0.35          2.73         3.48 o
   0   4   0       1339.37       1424.73        13.36 o
   1   4   0       1948.62       1879.25         9.43 o
   2   4   0       8722.38       8478.83        68.89 o
   3   4   0        631.73        656.15         6.61 o
   4   4   0        677.54        755.25         6.20 o
   5   4   0        599.63        615.24         7.69 o
   6   4   0        832.74        760.06         7.86 o
   7   4   0         23.17         26.76         4.85 o
   8   4   0         37.01         38.22         3.49 o
   9   4   0         23.09         12.96         3.55 o
  10   4   0         39.06         47.76         6.52 o
  11   4   0          6.66          6.35         3.90 o
  12   4   0         10.49          7.86         3.06 o
   2   5   0       7915.46       7828.90        35.92 o
   3   5   0       2314.94       2374.73        10.64 o
   4   5   0       2778.18       2916.04        10.71 o
   5   5   0         65.96         68.93         3.55 o
   6   5   0        123.17        104.61         3.61 o
   7   5   0         17.74         17.05         3.30 o
   8   5   0         35.77         54.48         9.62 o
   9   5   0         64.99         65.52         6.10 o
  10   5   0          0.93          1.84         3.72 o
  11   5   0          4.82          6.48         5.27 o
  12   5   0          2.60          2.96         3.51 o
   0   6   0       1857.22       1854.25        34.95 o
   1   6   0       8910.32      23688.55     14257.94 o
   2   6   0         41.25         71.31        11.90 o
   3   6   0       3289.00       3164.47        12.24 o
   4   6   0         81.05         94.23         3.72 o
   5   6   0        292.48        304.07         5.35 o
   6   6   0         13.06         13.48         3.13 o
   7   6   0         45.81         59.58         3.61 o
   8   6   0        116.10        115.76         4.26 o
   9   6   0         30.04         23.14         6.44 o
  10   6   0         24.66         31.87         3.67 o
  11   6   0         23.95         25.51         4.08 o
   1   7   0       1040.53       1007.82         8.42 o
   2   7   0        421.32        373.94         4.04 o
   3   7   0        928.99        925.79         7.70 o
   4   7   0        155.89        126.74         7.36 o
   5   7   0         53.92         41.21         3.37 o
   6   7   0          4.11          5.18         3.34 o
   7   7   0        122.36        121.78         5.94 o
   8   7   0        441.74        409.78         9.53 o
   9   7   0        123.54        128.65         6.69 o
  10   7   0         31.98         29.77         5.60 o
  11   7   0          2.75          4.85         4.02 o
   0   8   0        158.06        165.96         4.73 o
   1   8   0       1425.59       1347.91        10.80 o
   2   8   0          0.30          0.69         2.65 o
   3   8   0        158.55        155.69         3.03 o
   4   8   0        122.95        126.13         4.05 o
   5   8   0         22.50         28.26         3.37 o
   6   8   0        288.06        272.14         4.43 o
   7   8   0         72.68         78.28         3.67 o
   8   8   0          0.03         -1.34         3.55 o
   9   8   0          9.55          6.18         4.43 o
  10   8   0          1.26          1.14         3.84 o
  11   8   0          8.99          7.25         4.20 o
   1   9   0       1854.87       1977.74        17.07 o
   2   9   0       4384.28       4688.74        37.32 o
   3   9   0        395.48        358.16         3.60 o
   4   9   0       1324.34       1316.18        14.05 o
   5   9   0        142.56        152.68         3.93 o
   6   9   0         20.05         22.22         4.35 o
   7   9   0         13.08          6.02         3.43 o
   8   9   0         22.22         20.44         2.93 o
   9   9   0          0.06          2.26         3.67 o
  10   9   0          0.72         -1.21         3.84 o
  11   9   0          0.89          2.22         4.20 o
   0  10   0       1671.57       1652.61        22.58 o
   1  10   0         14.09         12.81         2.82 o
   2  10   0        550.37        601.97         5.93 o
   3  10   0        572.35        605.48         6.57 o
   4  10   0         35.40         35.74         3.70 o
   5  10   0          0.38          2.66         3.24 o
   6  10   0         13.18          7.94         3.43 o
   7  10   0         88.55         78.77         3.97 o
   8  10   0         22.58         22.66         5.18 o
   9  10   0         20.33         22.25         3.84 o
  10  10   0         32.05         29.86         4.08 o
  11  10   0          5.90          3.84         4.31 o
   1  11   0        853.78        852.78         7.41 o
   2  11   0         13.22         18.00         2.57 o
   3  11   0         86.52         74.82         3.06 o
   4  11   0         35.40         34.49         6.02 o
   5  11   0          0.57          3.62         3.37 o
   6  11   0         63.59         53.04         3.66 o
   7  11   0        119.54        113.14         4.77 o
   8  11   0         17.47         15.51         3.60 o
   9  11   0         25.30         25.75         3.84 o
  10  11   0          0.41          4.91         3.19 o
  11  11   0          3.05         -2.29         4.43 o
   0  12   0         27.91         38.58         3.85 o
   1  12   0         11.35          9.76         2.38 o
   2  12   0         41.29         38.77         2.55 o
   3  12   0          9.88         10.26         2.31 o
   4  12   0        614.12        590.03         9.11 o
   5  12   0        113.99        119.02         4.06 o
   6  12   0        277.12        257.00         4.42 o
   7  12   0        188.75        163.31         5.60 o
   8  12   0          0.59          1.66         3.42 o
   9  12   0          3.52          6.72         3.84 o
  10  12   0          9.65         10.03         4.26 o
   1  13   0         35.45         36.54         2.62 o
   2  13   0       1355.38       1362.52         9.08 o
   3  13   0        673.97        641.80         4.35 o
   4  13   0         15.78         16.74         2.46 o
   5  13   0         19.31         18.06         3.49 o
   6  13   0        121.94        106.76         8.61 o
   7  13   0         24.30         19.18         4.10 o
   8  13   0          4.39         11.32         3.72 o
   9  13   0          0.97         -3.96         4.30 o
  10  13   0          2.11          2.86         4.20 o
   0  14   0       1210.15       1251.00         7.98 o
   1  14   0         42.20         39.50         2.57 o
   2  14   0         81.81         90.79         2.82 o
   3  14   0         96.59        102.21         2.80 o
   4  14   0         30.74         33.04         2.60 o
   5  14   0        191.34        190.76         4.85 o
   6  14   0          7.48          6.30         3.51 o
   7  14   0          2.36          4.36         3.72 o
   8  14   0         35.35         31.26         4.02 o
   9  14   0          0.84          2.15         4.07 o
  10  14   0          0.01          0.07         4.31 o
   1  15   0         66.63         64.75         3.04 o
   2  15   0         22.33         20.98         2.57 o
   3  15   0        200.49        191.83         4.08 o
   4  15   0        190.79        173.03         2.99 o
   5  15   0          4.61          3.10         3.49 o
   6  15   0          0.02          2.27         3.94 o
   7  15   0         16.37         18.92         3.78 o
   8  15   0          8.10         11.65         3.84 o
   9  15   0          1.74          1.58         4.25 o
   0  16   0        175.63        166.44         4.57 o
   1  16   0         58.74         59.04         2.72 o
   2  16   0          6.40          7.42         2.72 o
   3  16   0         45.29         50.86         2.90 o
   4  16   0          0.14          2.72         2.70 o
   5  16   0        255.43        243.17         4.93 o
   6  16   0          4.38          2.78         4.06 o
   7  16   0         27.05         17.99         3.90 o
   8  16   0         19.25         12.38         4.14 o
   9  16   0          0.07          5.57         4.70 o
   1  17   0          8.20         12.18         2.61 o
   2  17   0         50.91         47.42         2.80 o
   3  17   0        155.75        162.96         3.26 o
   4  17   0        275.91        276.36         4.30 o
   5  17   0          4.03          1.32         4.42 o
   6  17   0         23.33         13.71         3.90 o
   7  17   0         10.53          6.07         4.01 o
   8  17   0          0.46          1.76         4.02 o
   9  17   0          0.33         -0.50         6.35 o
   0  18   0          6.40         10.06         3.82 o
   1  18   0         35.13         35.76         2.84 o
   2  18   0         71.97         68.69         2.80 o
   3  18   0        103.61        105.75         2.94 o
   4  18   0         77.57         88.97         3.47 o
   5  18   0         21.89         25.62         4.26 o
   6  18   0         20.28         23.70         4.02 o
   7  18   0          0.38         -1.93         4.07 o
   8  18   0          1.05          4.47         4.37 o
   1  19   0         16.65         16.75         2.86 o
   2  19   0         18.89         17.68         2.94 o
   3  19   0          0.20          4.21         2.87 o
   4  19   0         32.75         31.04         3.22 o
   5  19   0          3.00          4.92         4.18 o
   6  19   0         35.28         35.61         8.95 o
   7  19   0          2.50          2.75         4.13 o
   0  20   0         16.56         14.88         3.66 o
   1  20   0         32.03         30.22         2.79 o
   2  20   0         11.88         10.26         2.94 o
   3  20   0          2.74          5.00         3.00 o
   4  20   0          2.09          4.60         3.89 o
   5  20   0          0.07          2.69         4.45 o
   6  20   0         72.38         67.46         4.54 o
   7  20   0         48.61         39.13         5.14 o
   1  21   0         44.35         49.76         3.12 o
   2  21   0          3.80          6.17         2.96 o
   3  21   0          3.11          3.30         3.12 o
   4  21   0          2.89          1.62         3.38 o
   5  21   0         78.12         68.87         4.67 o
   6  21   0         83.81         72.61         4.67 o
   0  22   0         16.92         18.65         3.96 o
   1  22   0          6.62          8.09         3.11 o
   2  22   0          6.04          5.30         3.12 o
   3  22   0          1.40          2.48         3.15 o
   4  22   0          0.00         -2.06         3.58 o
   5  22   0          0.42          0.38         4.37 o
   1  23   0          8.10          9.85         3.05 o
   2  23   0          0.89          2.15         3.14 o
   3  23   0          0.21          3.79         3.14 o
   4  23   0          1.67          0.74         4.90 o
   0  24   0          3.49          3.07         4.78 o
   1  24   0         14.65         12.26         3.41 o
   2  24   0         10.19          9.56         3.32 o
   3  24   0          0.01          0.41         5.14 o
 -12   1   1         12.34         17.30         5.10 o
 -11   1   1          3.04          6.00         4.26 o
 -10   1   1          0.89          1.00         3.55 o
  -9   1   1         87.33         97.03         3.54 o
  -8   1   1        104.16        101.84         4.18 o
  -7   1   1         20.22         17.06         4.85 o
  -6   1   1        245.92        248.84         5.85 o
  -5   1   1         11.23          1.17         4.52 o
  -4   1   1         80.74         64.22         5.02 o
  -3   1   1        127.51        137.46         6.52 o
  -2   1   1       1336.19       1286.25        14.13 o
  -1   1   1        158.17        194.19         6.23 o
   0   1   1       6633.25       6919.37        56.19 o
   1   1   1        757.03        795.36        10.05 o
  10   1   1         25.89         28.43         5.35 o
  11   1   1          0.02          0.88         2.68 o
  12   1   1          0.23          3.18         3.38 o
 -12   2   1          0.52          1.00         4.07 o
 -11   2   1         18.98         20.74         3.25 o
 -10   2   1         60.60         56.37         3.72 o
  -9   2   1          0.00          2.22         3.37 o
  -8   2   1         79.73         74.08         5.18 o
  -7   2   1          5.04          5.69         4.52 o
  -6   2   1         16.63         22.58         4.68 o
  -5   2   1        649.28        755.72         8.19 o
  -4   2   1        833.08        800.53         9.03 o
  -3   2   1          3.15          3.68         3.85 o
  -2   2   1        854.18        846.62         8.40 o
  -1   2   1       5913.33       5591.68        44.82 o
   0   2   1       8388.56       8291.59       129.35 o
   1   2   1       2076.21       2157.64        26.67 o
   2   2   1        318.16        290.81         7.36 o
   3   2   1          2.32          8.70         5.35 o
   9   2   1         16.63         17.06         5.02 o
  10   2   1          4.04          8.53         3.67 o
  11   2   1          3.43          4.11         3.84 o
  12   2   1          0.27          2.22         3.51 o
 -12   3   1          7.91          6.30         4.68 o
 -11   3   1         49.37         41.67         3.84 o
 -10   3   1         14.63         14.31         2.60 o
  -9   3   1         11.96         14.05         4.85 o
  -8   3   1         52.69         57.86         5.02 o
  -7   3   1        157.97        168.74         5.35 o
  -6   3   1         50.91         42.14         4.85 o
  -5   3   1          3.33          7.02         4.85 o
  -4   3   1       1485.48       1473.64        11.37 o
  -3   3   1        561.45        562.90         7.69 o
  -2   3   1         80.01         57.75         4.85 o
  -1   3   1       2997.21       3032.02        14.28 o
   0   3   1       2499.46       2384.36        13.08 o
   1   3   1       9521.07       8965.58        22.24 o
   2   3   1       6908.18       6441.77        20.23 o
   3   3   1        987.84        925.29        10.70 o
   4   3   1        152.51        167.90         5.85 o
   5   3   1        166.79        170.24         5.69 o
   6   3   1        310.21        327.77         6.35 o
   7   3   1         52.97         60.54         4.85 o
   8   3   1        195.98        191.85         3.61 o
   9   3   1         28.43         25.34         2.84 o
  10   3   1          2.69          9.45         3.67 o
  11   3   1          0.07          1.37         4.01 o
  12   3   1          1.11          2.68         3.44 o
 -12   4   1          0.00          3.32         3.55 o
 -11   4   1          1.43          0.14         3.15 o
 -10   4   1         89.15         88.05         3.45 o
  -9   4   1         39.66         31.94         5.18 o
  -8   4   1        180.01        166.39         5.52 o
  -7   4   1         43.43         50.17         5.02 o
  -6   4   1         70.26         75.76         5.02 o
  -5   4   1        109.58        144.49         5.52 o
  -4   4   1        166.87        169.57         5.85 o
  -3   4   1       1129.75       1041.93         7.21 o
  -2   4   1        141.20        116.31         3.93 o
  -1   4   1         86.39         95.72         3.72 o
   0   4   1        279.64        299.17         5.35 o
   2   4   1       5959.13       5792.08        23.17 o
   3   4   1       2849.53       2741.72        11.41 o
   4   4   1        205.94        223.76         6.02 o
   5   4   1        481.88        491.16         7.19 o
   6   4   1        248.07        239.32         3.66 o
   7   4   1        264.91        262.69         4.02 o
   8   4   1          1.15          0.20         3.25 o
   9   4   1          0.08          3.99         3.43 o
  10   4   1          0.94         -1.17         5.10 o
  11   4   1          1.89          5.23         3.84 o
  12   4   1          9.50          9.88         4.31 o
 -12   5   1          0.14         -1.28         3.48 o
 -11   5   1          0.04         -1.05         2.76 o
 -10   5   1         30.89         26.16         3.85 o
  -9   5   1         17.22         25.98         3.61 o
  -8   5   1         66.34         76.65         3.16 o
  -7   5   1         83.07         80.27         5.02 o
  -6   5   1        336.95        342.82         6.02 o
  -5   5   1        232.88        247.33         6.02 o
  -4   5   1        155.30        169.53         4.38 o
  -3   5   1         95.57        100.22         3.45 o
  -2   5   1        175.98        168.92         3.67 o
  -1   5   1        158.79        179.67         4.56 o
   0   5   1       1927.91       1961.69        14.12 o
   1   5   1       1105.12        945.43         8.45 o
   2   5   1          0.99          3.01         3.09 o
   3   5   1        272.96        278.73         4.84 o
   4   5   1        245.14        239.17         7.36 o
   5   5   1         40.30         46.88         3.43 o
   6   5   1        231.52        258.72         4.14 o
   7   5   1         41.80         47.27         3.42 o
   8   5   1        273.82        254.36         6.52 o
   9   5   1          0.19          8.00         3.49 o
  10   5   1          7.44          6.77         3.67 o
  11   5   1          9.30         11.32         3.96 o
  12   5   1         10.28          4.18         4.35 o
 -12   6   1          1.91         -3.56         3.56 o
 -11   6   1          8.42          8.26         3.22 o
 -10   6   1          0.12          1.70         3.66 o
  -9   6   1         64.92         64.25         3.72 o
  -8   6   1        263.60        268.38         4.31 o
  -7   6   1          8.77         12.38         3.54 o
  -6   6   1        226.74        223.07         7.44 o
  -5   6   1          2.83          3.43         2.69 o
  -4   6   1          5.64          4.47         3.36 o
  -3   6   1        266.24        285.74         3.98 o
  -2   6   1      10748.07      29275.14     15594.56 o
  -1   6   1       2479.92       2493.18        24.38 o
   0   6   1       4732.30       4541.93        20.05 o
   1   6   1       2649.16       2549.95        24.21 o
   2   6   1       2577.32       2582.35        21.55 o
   3   6   1        234.83        193.12        14.38 o
   4   6   1        918.21        856.22         6.27 o
   5   6   1          0.06          2.01         3.07 o
   6   6   1         29.63         32.54         3.25 o
   7   6   1         66.38         63.57         2.97 o
   8   6   1         21.19         15.60         3.55 o
   9   6   1         16.51         13.62         2.93 o
  10   6   1          1.34          5.12         3.03 o
  11   6   1          6.45          9.82         3.40 o
 -11   7   1          0.27          5.77         4.02 o
 -10   7   1         33.34         30.62         4.10 o
  -9   7   1        249.09        232.88         4.06 o
  -8   7   1         56.86         51.76         3.67 o
  -7   7   1         51.23         54.09         3.61 o
  -6   7   1         48.72         48.93         3.61 o
  -5   7   1        197.60        185.70         4.02 o
  -4   7   1        733.36        739.22         8.88 o
  -3   7   1       2092.78       2068.17        16.55 o
  -2   7   1         91.54        118.17         3.13 o
  -1   7   1       1009.24        964.04         7.12 o
   0   7   1         49.41         38.34         2.99 o
   1   7   1       2969.14       2984.86        13.54 o
   2   7   1       1596.58       1548.69        14.04 o
   3   7   1       2462.10       2418.33        13.01 o
   4   7   1        464.12        404.55         8.11 o
   5   7   1         22.39         21.44         4.77 o
   6   7   1          0.02          3.73         3.13 o
   7   7   1        214.24        191.32         4.08 o
   8   7   1        502.54        496.12        13.21 o
   9   7   1          1.18          2.78         3.68 o
  10   7   1          7.93          2.81         4.35 o
  11   7   1          3.28          4.20         3.25 o
 -11   8   1          2.17          0.17         4.02 o
 -10   8   1         24.68         26.90         3.96 o
  -9   8   1         18.57         23.17         3.78 o
  -8   8   1         17.57         19.32         3.67 o
  -7   8   1         15.52         16.98         3.31 o
  -6   8   1         43.94         40.46         2.97 o
  -5   8   1          0.12          1.63         3.54 o
  -4   8   1         81.46         79.10         3.06 o
  -3   8   1        107.16        117.63         3.19 o
  -2   8   1         36.53         34.36         2.52 o
  -1   8   1        946.54        901.45         5.61 o
   0   8   1        201.41        195.38         4.80 o
   1   8   1         94.55         90.35         2.84 o
   2   8   1       2426.24       2381.74        16.67 o
   3   8   1          1.33          1.30         2.90 o
   4   8   1        273.98        304.52         4.49 o
   5   8   1         39.63         39.89         3.19 o
   6   8   1         13.10         12.25         3.30 o
   7   8   1        120.41        109.85         3.84 o
   8   8   1          4.70          6.13         2.93 o
   9   8   1         13.13          8.64         4.26 o
  10   8   1          5.69          4.01         6.19 o
  11   8   1          5.87          6.37         3.37 o
 -11   9   1          0.04          3.12         4.13 o
 -10   9   1          0.05         -0.76         4.14 o
  -9   9   1         28.76         21.15         3.72 o
  -8   9   1          3.22          3.03         3.76 o
  -7   9   1        130.35        131.73         3.96 o
  -6   9   1        155.24        157.33         3.96 o
  -5   9   1          1.91          3.02         3.19 o
  -4   9   1        740.62        734.42         5.23 o
  -3   9   1        113.50        121.83         3.20 o
  -2   9   1         64.08         58.21         2.56 o
  -1   9   1        189.07        177.90         3.16 o
   0   9   1          0.50          2.92         2.52 o
   1   9   1          0.48         17.37        12.42 o
   2   9   1       1608.51       1544.44         6.86 o
   3   9   1        671.79        661.66         5.97 o
   4   9   1       1127.96       1103.42        11.20 o
   5   9   1         78.84         86.91         3.57 o
   6   9   1         67.97         71.78         3.59 o
   7   9   1        103.37        110.26         3.78 o
   8   9   1         85.29         81.43         3.78 o
   9   9   1         10.75         10.86         3.64 o
  10   9   1          3.59          9.36         3.78 o
  11   9   1         19.99          9.16         3.51 o
 -11  10   1         14.38         14.35         4.31 o
 -10  10   1          2.90          7.48         3.84 o
  -9  10   1          3.48          5.40         3.72 o
  -8  10   1         14.68         13.13         3.67 o
  -7  10   1        250.78        270.40         4.47 o
  -6  10   1        233.74        229.92         4.31 o
  -5  10   1        337.17        335.62         4.50 o
  -4  10   1         94.15         82.14         3.02 o
  -3  10   1        632.83        613.96         6.00 o
  -2  10   1        100.40        107.41         2.92 o
  -1  10   1       1627.50       1604.54        14.42 o
   0  10   1       1669.92       1658.15        12.45 o
   1  10   1         43.78         53.40         2.71 o
   2  10   1        606.49        581.53         4.10 o
   3  10   1       1490.90       1364.53         6.60 o
   4  10   1        341.50        356.62         3.96 o
   5  10   1        489.21        475.08         7.69 o
   6  10   1        672.25        682.80        13.38 o
   7  10   1          0.15          0.61         3.76 o
   8  10   1        117.54        104.16         3.84 o
   9  10   1          1.11          6.61         3.67 o
  10  10   1          2.68          2.68         3.90 o
  11  10   1         42.47         41.30        11.71 o
 -11  11   1          6.06          8.14         4.31 o
 -10  11   1          0.43          2.28         3.95 o
  -9  11   1          8.34          9.95         5.35 o
  -8  11   1         13.66         12.13         3.61 o
  -7  11   1         99.40         95.91         5.60 o
  -6  11   1         26.91         25.96         3.55 o
  -5  11   1        260.30        267.72         4.50 o
  -4  11   1        100.50         85.33         5.04 o
  -3  11   1        453.80        494.21         3.87 o
  -2  11   1        360.44        390.86         3.80 o
  -1  11   1        139.45        137.32         2.97 o
   0  11   1          9.97         10.48         2.53 o
   1  11   1         19.83         25.06         2.51 o
   2  11   1         37.05         41.67         2.49 o
   3  11   1        663.71        643.06         5.49 o
   4  11   1        126.48        120.40         3.22 o
   5  11   1        528.70        484.60         6.44 o
   6  11   1         49.73         57.55         3.61 o
   7  11   1          7.08         15.79         6.35 o
   8  11   1          3.52          4.45         3.59 o
   9  11   1          4.86          7.39         3.71 o
  10  11   1          0.70          1.07         3.96 o
 -10  12   1         19.89         22.40         4.20 o
  -9  12   1         53.51         54.71         3.43 o
  -8  12   1          0.62         -1.24         3.49 o
  -7  12   1        141.64        131.23         3.37 o
  -6  12   1          8.47         13.29         3.42 o
  -5  12   1        120.46        126.31         4.10 o
  -4  12   1         41.97         45.16         2.95 o
  -3  12   1        137.91        134.40         2.95 o
  -2  12   1        867.59        835.15         4.95 o
  -1  12   1        594.64        579.71         4.35 o
   0  12   1         37.50         34.66         2.57 o
   1  12   1        303.25        308.46         3.63 o
   2  12   1        299.12        311.99         3.36 o
   3  12   1        110.43        115.50         3.38 o
   4  12   1         58.12         55.03         2.93 o
   5  12   1         22.14         26.25         3.49 o
   6  12   1        109.64         98.24         3.90 o
   7  12   1         21.15         20.19         3.55 o
   8  12   1         14.53         14.68         3.72 o
   9  12   1          3.23          4.06         3.84 o
  10  12   1          9.71          7.86         4.14 o
 -10  13   1          0.01          0.05         3.52 o
  -9  13   1          2.67          8.53         4.02 o
  -8  13   1          0.01          4.12         3.66 o
  -7  13   1         54.99         59.91         5.27 o
  -6  13   1         11.15         10.20         3.49 o
  -5  13   1          4.28          8.79         3.37 o
  -4  13   1        154.70        159.57         4.05 o
  -3  13   1        245.98        251.87         3.41 o
  -2  13   1         11.44         11.10         2.62 o
  -1  13   1        730.53        730.83         5.82 o
   0  13   1         16.06         17.06         2.51 o
   1  13   1        139.91        151.13         2.84 o
   2  13   1        142.58        133.43         3.26 o
   3  13   1        215.70        220.42         3.54 o
   4  13   1        483.45        495.52         6.90 o
   5  13   1        110.66        103.35         4.14 o
   6  13   1         10.42         10.73         3.49 o
   7  13   1         41.61         50.52         3.78 o
   8  13   1         24.34         21.96         3.71 o
   9  13   1          7.61         16.98         4.02 o
  10  13   1         12.47         15.07         4.20 o
 -10  14   1         13.46         12.14         4.42 o
  -9  14   1         14.26         10.32         4.19 o
  -8  14   1          5.89         10.04         3.72 o
  -7  14   1         32.18         25.79         3.44 o
  -6  14   1          2.71          7.61         3.55 o
  -5  14   1         15.48         21.26         3.86 o
  -4  14   1        117.80        109.60         3.29 o
  -3  14   1        159.06        166.46         3.12 o
  -2  14   1         95.17        104.13         3.04 o
  -1  14   1        405.66        453.05         4.02 o
   0  14   1        166.95        169.22         3.34 o
   1  14   1         29.49         35.34         2.61 o
   2  14   1         71.48         70.39         2.74 o
   3  14   1         59.89         57.43         2.61 o
   4  14   1          9.10         10.26         2.89 o
   5  14   1        255.44        254.10         6.27 o
   6  14   1        142.96        123.05         4.02 o
   7  14   1         24.59         21.92         3.78 o
   8  14   1         41.23         37.68         4.02 o
   9  14   1         10.99         11.01         4.07 o
  10  14   1          1.04          4.09         4.31 o
  -9  15   1         13.32         13.17         4.13 o
  -8  15   1          0.91          7.66         4.18 o
  -7  15   1         63.57         51.94         3.81 o
  -6  15   1         29.47         29.86         3.12 o
  -5  15   1         69.49         66.86         4.02 o
  -4  15   1         69.56         68.29         3.20 o
  -3  15   1         81.62         86.46         2.96 o
  -2  15   1         94.45         92.40         2.79 o
  -1  15   1        224.77        223.35         3.47 o
   0  15   1        111.76        124.36         2.93 o
   1  15   1          1.84          1.93         2.45 o
   2  15   1        152.68        158.57         3.38 o
   3  15   1          6.13          4.78         2.54 o
   4  15   1          0.46          5.43         2.82 o
   5  15   1          0.11          3.62         3.90 o
   6  15   1          1.72         -1.94         3.86 o
   7  15   1          9.61          7.05         3.66 o
   8  15   1         27.52         31.95         7.44 o
   9  15   1         15.02         17.76         4.31 o
  -9  16   1          0.03          6.55         4.20 o
  -8  16   1         26.63         22.38         4.19 o
  -7  16   1          1.17          1.91         4.10 o
  -6  16   1         22.12         20.83         4.01 o
  -5  16   1          1.59          0.84         3.43 o
  -4  16   1         27.12         21.21         2.96 o
  -3  16   1        220.78        204.65         3.31 o
  -2  16   1          4.58          8.84         2.63 o
  -1  16   1         73.94         75.79         3.06 o
   0  16   1         21.45         21.89         2.77 o
   1  16   1         45.18         45.37         2.74 o
   2  16   1          1.43          3.51         2.70 o
   3  16   1         66.42         68.57         2.78 o
   4  16   1        156.66        168.03         4.90 o
   5  16   1         18.78         18.64         3.94 o
   6  16   1        107.82         95.21         5.02 o
   7  16   1         16.53         20.54         3.90 o
   8  16   1          0.06         -1.96         4.07 o
   9  16   1         17.60         17.89         4.31 o
  -9  17   1          5.77          6.52         6.35 o
  -8  17   1         11.67         18.94         4.43 o
  -7  17   1          8.51          9.83         3.84 o
  -6  17   1         15.50         23.92         3.84 o
  -5  17   1         80.37         70.81         4.22 o
  -4  17   1         42.25         33.63         3.12 o
  -3  17   1        307.63        288.70         4.47 o
  -2  17   1        343.71        323.71         3.77 o
  -1  17   1         20.04         23.01         2.55 o
   0  17   1        109.44        112.24         3.13 o
   1  17   1         40.44         48.01         2.67 o
   2  17   1          0.45          5.14         2.61 o
   3  17   1        187.56        191.64         3.77 o
   4  17   1         43.73         42.23         3.37 o
   5  17   1          2.84          3.00         3.59 o
   6  17   1          0.02          5.47         3.78 o
   7  17   1          1.63          1.44         3.96 o
   8  17   1          0.13         -4.20         4.20 o
  -8  18   1          0.01          4.41         3.74 o
  -7  18   1         10.17          9.96         3.50 o
  -6  18   1          8.93          6.28         4.26 o
  -5  18   1          4.55          5.34         3.84 o
  -4  18   1         76.06         81.11         4.69 o
  -3  18   1        139.29        138.22         3.34 o
  -2  18   1          8.57          9.39         2.86 o
  -1  18   1          5.06          4.64         2.74 o
   0  18   1          2.07          4.58         2.74 o
   1  18   1          6.78          8.31         2.73 o
   2  18   1        188.53        179.49         3.33 o
   3  18   1        192.33        186.61         4.15 o
   4  18   1          0.01          1.51         3.14 o
   5  18   1         44.16         60.83         8.53 o
   6  18   1        113.02        104.18         4.43 o
   7  18   1          0.68          5.44         4.14 o
   8  18   1          5.47          6.17         6.69 o
  -8  19   1         36.19         25.75         8.03 o
  -7  19   1          4.09          4.79         4.58 o
  -6  19   1          3.71          3.18         6.10 o
  -5  19   1          0.26          3.58         4.26 o
  -4  19   1          0.06          3.44         3.23 o
  -3  19   1         19.85         22.62         2.95 o
  -2  19   1         49.13         53.35         3.02 o
  -1  19   1         14.26         15.70         2.75 o
   0  19   1         21.44         20.97         2.97 o
   1  19   1          0.11          2.52         2.88 o
   2  19   1          0.59         -0.34         2.81 o
   3  19   1         82.07         84.13         3.41 o
   4  19   1         42.13         40.02         3.51 o
   5  19   1          3.12         -0.43         4.52 o
   6  19   1          0.01         -2.25         4.34 o
   7  19   1          0.01          2.41         4.62 o
  -7  20   1          2.24          1.85         4.86 o
  -6  20   1         12.58         10.21         4.66 o
  -5  20   1          2.54          6.54         4.35 o
  -4  20   1         11.91         13.29         3.37 o
  -3  20   1        135.46        137.23         3.46 o
  -2  20   1          0.50          0.54         3.07 o
  -1  20   1          3.00          4.36         2.87 o
   0  20   1         51.13         54.60         2.80 o
   1  20   1        148.96        148.71         3.24 o
   2  20   1         15.56         15.49         2.96 o
   3  20   1          2.26          3.55         3.29 o
   4  20   1         16.98         16.86         3.51 o
   5  20   1          0.85          1.64         4.20 o
   6  20   1          0.01          1.92         4.26 o
   7  20   1          0.01          1.15         4.49 o
  -6  21   1          2.63          5.02         4.74 o
  -5  21   1         27.11         30.28         4.69 o
  -4  21   1         32.32         30.97         3.62 o
  -3  21   1          2.17          1.90         2.93 o
  -2  21   1          0.02          2.03         2.99 o
  -1  21   1          0.22          2.81         2.97 o
   0  21   1          3.60          3.21         2.71 o
   1  21   1          2.52          4.68         3.08 o
   2  21   1          8.66          8.27         2.92 o
   3  21   1          0.19          1.39         3.67 o
   4  21   1          0.13         -1.96         3.60 o
   5  21   1          5.41          6.31         4.62 o
   6  21   1          1.52         -1.17         4.68 o
  -5  22   1         12.19         11.17         4.86 o
  -4  22   1          0.06          2.52         3.89 o
  -3  22   1         10.24         10.42         3.31 o
  -2  22   1         11.64          8.63         3.12 o
  -1  22   1         33.28         34.76         3.17 o
   0  22   1         22.35         22.20         3.00 o
   1  22   1          1.50          2.54         2.94 o
   2  22   1          0.60          3.66         3.27 o
   3  22   1          0.02         -0.38         3.81 o
   4  22   1          1.21          3.50         3.89 o
   5  22   1          0.64          0.78         4.31 o
  -4  23   1         16.08         13.10         3.92 o
  -3  23   1          0.00          2.67         3.32 o
  -2  23   1         24.21         25.72         3.41 o
  -1  23   1          6.58          8.74         3.47 o
   0  23   1          0.28          1.22         3.27 o
   1  23   1          2.15          2.93         3.33 o
   2  23   1          4.77          9.10         4.15 o
   3  23   1          0.29          1.61         4.01 o
   4  23   1          3.41          3.19         4.44 o
  -3  24   1         15.49         10.94         4.31 o
  -2  24   1          0.28          0.51         3.41 o
  -1  24   1         15.93         10.83         3.38 o
   0  24   1         11.17         10.70         3.27 o
   1  24   1          0.38          1.68         3.14 o
   2  24   1          1.47          2.91         3.78 o
   3  24   1          2.87          5.02         6.52 o
 -12   0   2         12.10         11.04         6.02 o
 -11   0   2         15.61         25.92         5.85 o
 -10   0   2          0.17         -2.17         4.85 o
  -9   0   2         45.72         44.82         3.68 o
  -8   0   2        188.16        205.69         5.69 o
  -7   0   2          0.17          4.68         4.18 o
  -6   0   2        498.33        469.25         6.86 o
  -5   0   2        422.14        434.30         7.02 o
  -4   0   2       2602.87       2292.74        14.38 o
  -3   0   2       1233.10       1214.10        12.38 o
  -1   0   2        958.64       1066.16        11.53 o
   0   0   2       3286.77       3204.89        25.75 o
   1   0   2       7832.16       7647.74        47.58 o
   2   0   2       8364.89       8322.42        30.60 o
  10   0   2          0.07         10.37         5.18 o
  11   0   2          0.02          4.68         3.68 o
  12   0   2          7.14         12.46         4.26 o
 -12   1   2          4.85          5.91         3.40 o
 -11   1   2          3.90          7.98         4.35 o
 -10   1   2        101.17        104.09         3.49 o
  -9   1   2         84.28         77.35         3.67 o
  -8   1   2         17.28         17.14         3.37 o
  -7   1   2        103.61        116.52         3.61 o
  -6   1   2        854.79        856.86         6.94 o
  -5   1   2        484.05        541.29         5.26 o
  -4   1   2       2237.16       2185.07        44.65 o
  -3   1   2       1661.32       1571.85        13.93 o
  -2   1   2      13995.88      85926.00     37419.66 o
  -1   1   2       1185.55       1256.25        12.14 o
   0   1   2       9020.86      29042.19     15097.97 o
   1   1   2       2259.44       2215.06        22.45 o
   2   1   2        401.92        395.50         8.86 o
   3   1   2        304.87        305.36         6.02 o
   9   1   2         37.93         36.79         5.18 o
  10   1   2          0.49         -5.35         5.35 o
  11   1   2         13.07         13.41         5.31 o
  12   1   2          0.68          3.96         3.05 o
 -12   2   2         13.55          6.47         3.49 o
 -11   2   2          1.91          8.58         3.71 o
 -10   2   2         15.20         14.13         3.67 o
  -9   2   2          2.62         -0.86         3.49 o
  -8   2   2        158.76        181.36         4.02 o
  -7   2   2         86.70         90.54         3.67 o
  -6   2   2        433.76        416.07         6.52 o
  -5   2   2         46.52         63.55         5.02 o
  -4   2   2        256.22        244.99         6.02 o
  -3   2   2        534.71        453.85         4.66 o
  -2   2   2       8334.48       7934.86        65.85 o
   0   2   2       3917.72       3916.54        24.70 o
   1   2   2       9766.03       9155.01        37.13 o
   2   2   2        422.92        451.17        18.65 o
   3   2   2         89.46        131.95         5.69 o
   4   2   2        880.46        841.34         8.86 o
   5   2   2         57.21         57.69         5.18 o
   6   2   2          8.12         11.04         4.68 o
   7   2   2        316.20        314.56         6.35 o
   8   2   2          7.05          5.85         3.51 o
   9   2   2         15.15         12.71         3.51 o
  10   2   2          0.99          7.36         5.02 o
  11   2   2         10.79         15.77         3.96 o
  12   2   2          1.77          0.40         3.51 o
 -12   3   2         12.35          8.88         4.19 o
 -11   3   2          0.79          8.36         3.78 o
 -10   3   2         73.43         75.54         7.78 o
  -9   3   2          9.18         17.08         3.85 o
  -8   3   2        133.65        135.36         3.37 o
  -7   3   2          1.31          5.69         4.52 o
  -6   3   2        317.74        302.52         6.02 o
  -5   3   2        276.01        288.14         5.35 o
  -4   3   2        331.79        376.77         7.02 o
  -3   3   2       3840.26       3868.81        18.56 o
  -2   3   2       2833.36       2759.16        18.48 o
  -1   3   2       1392.87       1401.00        16.38 o
   1   3   2        607.51        603.56         7.57 o
   2   3   2        240.97        248.04         5.20 o
   3   3   2          6.44          6.69         3.51 o
   4   3   2          5.73          6.19         4.68 o
   5   3   2          3.98          3.01         4.68 o
   6   3   2        464.32        431.96         6.69 o
   7   3   2          3.39          6.86         4.68 o
   8   3   2          2.89          3.01         4.85 o
   9   3   2         21.26         20.40         5.02 o
  10   3   2         34.28         40.33         6.10 o
  11   3   2          1.69          3.86         3.16 o
  12   3   2          2.75          7.36         4.38 o
 -12   4   2          3.03          7.08         3.51 o
 -11   4   2          8.09         10.65         3.84 o
 -10   4   2          0.98          3.81         3.61 o
  -9   4   2          4.62          3.96         3.49 o
  -8   4   2        283.71        318.57         6.19 o
  -7   4   2        119.74        126.09         5.35 o
  -6   4   2        388.05        397.34         6.35 o
  -5   4   2          8.72          5.69         3.34 o
  -4   4   2       3381.64       3270.32        21.32 o
  -3   4   2       8690.98       8130.18       141.98 o
  -2   4   2       4055.33       3851.63        30.35 o
  -1   4   2       2968.64       2884.24        22.24 o
   0   4   2       3151.22       3109.71        32.98 o
   1   4   2        222.89        237.53         7.19 o
   2   4   2        884.05        828.18        16.22 o
   3   4   2        859.84        843.92        13.04 o
   4   4   2        450.63        432.46         7.02 o
   5   4   2        518.83        565.07         7.36 o
   6   4   2        110.20        106.86         5.02 o
   7   4   2          5.13          7.69         4.85 o
   8   4   2         14.52         32.44         4.85 o
   9   4   2          3.00          4.13         2.88 o
  10   4   2         27.28         29.76         3.72 o
  11   4   2          0.13          4.70         6.69 o
 -12   5   2          1.32          4.32         3.44 o
 -11   5   2          0.03          2.96         3.12 o
 -10   5   2         96.82        111.26         3.44 o
  -9   5   2        234.43        240.14         6.02 o
  -8   5   2         77.22         86.79         5.18 o
  -7   5   2         33.83         39.97         5.02 o
  -6   5   2        176.56        188.97         5.52 o
  -5   5   2        215.25        231.28         5.02 o
  -4   5   2        748.14        800.63         8.70 o
  -3   5   2        497.66        457.98         6.69 o
  -2   5   2        421.61        451.26         6.61 o
  -1   5   2        443.22        453.34         6.04 o
   0   5   2       1374.78       1291.93        16.70 o
   1   5   2       1469.50       1498.61        10.43 o
   2   5   2        900.75        825.98        28.01 o
   3   5   2        515.82        473.11        11.04 o
   4   5   2         60.03         68.73         4.85 o
   5   5   2         56.29         49.17         5.02 o
   6   5   2         45.41         40.47         4.52 o
   7   5   2         23.88         24.35         3.43 o
   8   5   2          1.15          1.13         3.68 o
   9   5   2         85.20         72.10         3.84 o
  10   5   2          6.23          9.70         3.78 o
  11   5   2          0.08          1.84         4.02 o
 -12   6   2         11.02         14.24         3.04 o
 -11   6   2          0.26          2.19         3.22 o
 -10   6   2        164.16        170.30         4.27 o
  -9   6   2         31.11         33.83         3.67 o
  -8   6   2         14.29         13.42         3.42 o
  -7   6   2         77.72         80.44         4.01 o
  -6   6   2         54.76         58.70         4.68 o
  -5   6   2        430.01        422.77         5.00 o
  -4   6   2        954.69        904.79         5.24 o
  -3   6   2       1677.81       1655.25        15.61 o
  -2   6   2         17.29         17.56         2.98 o
  -1   6   2       1198.24       1208.36        11.02 o
   0   6   2        450.56        468.34         4.81 o
   1   6   2        744.91        773.65         6.07 o
   2   6   2        170.90        168.20         3.66 o
   3   6   2         51.97         45.65         2.83 o
   4   6   2         21.24         21.02         3.37 o
   5   6   2        228.89        240.75         5.35 o
   6   6   2         21.89         25.30         3.19 o
   7   6   2          7.19          9.05         4.26 o
   8   6   2          4.63          2.51         3.37 o
   9   6   2          2.84          2.43         2.88 o
  10   6   2          5.80          5.60         3.78 o
  11   6   2          9.97         13.73         4.08 o
 -11   7   2          3.86          2.34         3.28 o
 -10   7   2         29.35         38.64         3.24 o
  -9   7   2         12.40          8.28         3.67 o
  -8   7   2          6.31         12.42         3.54 o
  -7   7   2         54.47         49.41         3.61 o
  -6   7   2         24.99         29.37         3.61 o
  -5   7   2        156.13        135.88         4.22 o
  -4   7   2         35.01         48.53         2.45 o
  -3   7   2        159.39        155.31         4.68 o
  -2   7   2        405.33        384.02         4.60 o
  -1   7   2       1002.38        963.21        16.11 o
   0   7   2          1.61          0.13         2.44 o
   1   7   2        709.86        657.32         6.24 o
   2   7   2        539.31        507.06         4.66 o
   3   7   2        742.78        746.05         5.02 o
   4   7   2        504.31        504.43         6.35 o
   5   7   2         35.66         35.12         3.31 o
   6   7   2         40.44         41.96         3.25 o
   7   7   2         66.87         71.49         3.55 o
   8   7   2         43.82         40.91         3.61 o
   9   7   2          0.01          4.43         3.55 o
  10   7   2          2.66          1.37         3.72 o
  11   7   2          4.20          2.10         4.13 o
 -11   8   2         13.90         14.21         3.38 o
 -10   8   2          1.28          7.48         3.72 o
  -9   8   2          1.70          6.88         3.93 o
  -8   8   2          0.34         -0.96         3.49 o
  -7   8   2         22.52         17.91         3.73 o
  -6   8   2        183.68        185.01         4.07 o
  -5   8   2         74.34         75.25         2.93 o
  -4   8   2        835.14        894.05         5.33 o
  -3   8   2       2242.57       2281.96        46.61 o
  -2   8   2        864.05        891.48         5.88 o
  -1   8   2         64.17         70.25         2.99 o
   0   8   2         12.70         16.94         2.73 o
   1   8   2       1904.18       1922.37        20.76 o
   2   8   2       1333.17       1294.31         8.74 o
   3   8   2         62.06         64.24         2.86 o
   4   8   2        443.47        411.24        10.92 o
   5   8   2          4.31          5.01         3.19 o
   6   8   2        134.03        120.47         4.35 o
   7   8   2         96.41         84.19         3.72 o
   8   8   2        260.40        246.24         8.86 o
   9   8   2         70.08         70.58         3.78 o
  10   8   2          0.48          1.34         3.78 o
  11   8   2          0.23          2.66         4.60 o
 -11   9   2          5.05          8.23         3.44 o
 -10   9   2          0.36          0.11         3.90 o
  -9   9   2          2.99          7.61         3.67 o
  -8   9   2          1.66          5.06         3.49 o
  -7   9   2         17.60         15.69         3.49 o
  -6   9   2         22.08         20.67         3.78 o
  -5   9   2         40.41         40.75         2.77 o
  -4   9   2         21.13         19.06         2.45 o
  -3   9   2          0.64         -0.34         2.34 o
  -2   9   2        501.90        527.87         6.68 o
  -1   9   2         27.29         32.32         2.72 o
   0   9   2       1495.56       1446.31        10.02 o
   1   9   2         26.70         26.15         2.58 o
   2   9   2         11.35         15.94         2.84 o
   3   9   2          3.64          6.08         2.57 o
   4   9   2         14.57         16.61         2.73 o
   5   9   2         23.43         31.64         3.36 o
   6   9   2        513.38        508.16         4.97 o
   7   9   2          2.13          2.04         3.37 o
   8   9   2          3.86          6.34         3.61 o
   9   9   2         14.67         20.16         3.67 o
  10   9   2          0.02          3.37         4.10 o
  11   9   2          2.67          4.75         5.02 o
 -11  10   2          3.92          6.39         3.12 o
 -10  10   2         37.27         40.30         4.08 o
  -9  10   2          4.41         13.22         3.78 o
  -8  10   2        171.06        154.66         4.42 o
  -7  10   2        211.67        205.20         5.02 o
  -6  10   2          0.70          1.76         3.43 o
  -5  10   2         85.14         85.36         2.73 o
  -4  10   2        109.06        103.80         3.07 o
  -3  10   2          2.35          3.49         2.70 o
  -2  10   2        580.49        597.26         5.55 o
  -1  10   2         86.39         96.26         2.94 o
   0  10   2         11.19         18.14         2.61 o
   1  10   2         19.41         20.83         2.57 o
   2  10   2          2.26          5.74         2.60 o
   3  10   2        382.83        373.09         3.93 o
   4  10   2        160.63        146.50         3.59 o
   5  10   2        700.12        670.94         5.94 o
   6  10   2        185.52        188.76         4.08 o
   7  10   2         21.15         20.51         4.43 o
   8  10   2         22.92         14.22         3.61 o
   9  10   2          1.61          4.23         3.66 o
  10  10   2         19.92         25.29         4.14 o
  11  10   2          2.14          5.53         4.31 o
 -11  11   2          0.75          4.40         3.64 o
 -10  11   2         11.22         10.88         4.50 o
  -9  11   2         14.95         18.66         3.84 o
  -8  11   2         13.21         17.90         3.66 o
  -7  11   2          8.25         13.34         3.42 o
  -6  11   2         97.70        103.92         6.02 o
  -5  11   2        126.80        133.52         3.29 o
  -4  11   2        296.24        291.16         3.63 o
  -3  11   2          1.09         -0.09         2.72 o
  -2  11   2          2.49          4.58         2.43 o
  -1  11   2          5.32          6.27         2.50 o
   0  11   2        983.37       1009.24         5.50 o
   1  11   2        170.47        185.43         3.04 o
   2  11   2        194.01        194.15         3.44 o
   3  11   2         37.29         38.49         2.89 o
   4  11   2       1013.40       1001.61        18.19 o
   5  11   2        155.09        160.64         4.13 o
   6  11   2         43.84         46.32         3.54 o
   7  11   2          6.48          8.03         4.18 o
   8  11   2         16.06         16.75         2.88 o
   9  11   2          1.69          0.64         6.35 o
  10  11   2         75.93         76.65         4.49 o
 -10  12   2          4.16          6.77         4.26 o
  -9  12   2          4.00          5.63         3.12 o
  -8  12   2         14.20         13.13         3.94 o
  -7  12   2          3.56          5.24         3.49 o
  -6  12   2         36.74         33.04         4.10 o
  -5  12   2         10.59          7.84         2.63 o
  -4  12   2        289.49        280.13         3.69 o
  -3  12   2        105.20         98.55         3.09 o
  -2  12   2         65.13         66.66         2.72 o
  -1  12   2         29.74         34.62         2.80 o
   0  12   2        228.71        237.42         3.45 o
   1  12   2          1.11          2.90         2.28 o
   2  12   2        229.82        219.84         4.40 o
   3  12   2          8.35         10.88         3.06 o
   4  12   2        611.61        605.61         4.74 o
   5  12   2         28.35         29.70         3.49 o
   6  12   2         79.20         70.31         3.68 o
   7  12   2         51.47         59.19         4.52 o
   8  12   2         10.72          7.53         3.67 o
   9  12   2          5.69          5.64         3.84 o
  10  12   2          9.76         11.62         4.26 o
 -10  13   2          9.78          7.19         4.31 o
  -9  13   2          7.22          5.35         3.90 o
  -8  13   2          0.01          2.88         3.72 o
  -7  13   2          9.41         11.16         3.71 o
  -6  13   2          8.30         10.71         3.42 o
  -5  13   2         13.56         17.71         2.95 o
  -4  13   2          0.15          0.05         2.63 o
  -3  13   2         47.72         46.24         3.04 o
  -2  13   2         50.86         58.83         2.70 o
  -1  13   2         90.45         91.09         2.90 o
   0  13   2        906.45        888.76         5.48 o
   1  13   2         77.81         83.54         2.91 o
   2  13   2         30.49         30.44         3.23 o
   3  13   2        265.73        255.09         6.05 o
   4  13   2         11.53         13.81         3.15 o
   5  13   2         26.89         30.57         3.55 o
   6  13   2         58.13         53.64         3.67 o
   7  13   2          3.61          6.01         3.82 o
   8  13   2          0.03         -0.78         3.84 o
   9  13   2          9.67          6.65         4.30 o
  10  13   2          0.24          2.08         4.20 o
 -10  14   2         15.27         20.05         4.31 o
  -9  14   2          8.73         10.06         4.26 o
  -8  14   2          6.48          9.62         4.14 o
  -7  14   2          0.51         -0.52         3.59 o
  -6  14   2          8.31          9.35         3.82 o
  -5  14   2        139.14        124.44         3.27 o
  -4  14   2        242.05        221.31         4.63 o
  -3  14   2        201.58        195.08         3.21 o
  -2  14   2        247.08        245.88         3.48 o
  -1  14   2         51.96         49.19         2.81 o
   0  14   2         53.68         53.28         2.85 o
   1  14   2         15.35         14.83         2.67 o
   2  14   2         95.30         93.74         3.44 o
   3  14   2        155.42        146.34         3.48 o
   4  14   2          2.30          2.77         2.77 o
   5  14   2         12.48         17.20         2.96 o
   6  14   2         34.10         28.37         3.66 o
   7  14   2          4.31          5.84         4.68 o
   8  14   2          6.44          9.76         3.84 o
   9  14   2          5.53          5.69         5.27 o
  -9  15   2          0.67          2.63         4.20 o
  -8  15   2         12.23         12.73         4.22 o
  -7  15   2          2.53         -0.04         3.98 o
  -6  15   2         26.44         22.64         4.06 o
  -5  15   2          6.20          8.57         2.96 o
  -4  15   2         71.69         75.57         3.25 o
  -3  15   2         35.49         41.55         2.77 o
  -2  15   2         65.42         61.29         2.84 o
  -1  15   2          1.47          2.97         2.60 o
   0  15   2          0.30          2.62         2.66 o
   1  15   2         10.05         13.95         2.47 o
   2  15   2          1.49          4.28         3.17 o
   3  15   2          7.68         10.17         2.83 o
   4  15   2         41.57         40.55         3.17 o
   5  15   2         82.36         80.70         3.42 o
   6  15   2          1.72          2.69         3.61 o
   7  15   2          4.06          1.04         3.71 o
   8  15   2         10.29          9.41         4.01 o
   9  15   2          0.00          0.84         4.20 o
  -9  16   2          3.71          2.00         4.25 o
  -8  16   2         12.04          5.99         4.13 o
  -7  16   2          1.06          2.52         4.06 o
  -6  16   2         40.00         37.41         3.90 o
  -5  16   2        114.64        103.38         3.43 o
  -4  16   2         13.49         11.16         3.06 o
  -3  16   2        164.83        173.64         3.26 o
  -2  16   2         46.04         47.08         2.85 o
  -1  16   2         17.64         20.93         2.79 o
   0  16   2         13.67         18.10         2.61 o
   1  16   2         93.14         96.97         2.83 o
   2  16   2        198.22        184.75         3.90 o
   3  16   2        676.54        699.31         7.97 o
   4  16   2        445.60        423.31         4.76 o
   5  16   2          5.23          5.94         3.25 o
   6  16   2          8.57         11.10         4.77 o
   7  16   2          0.06          2.82         3.78 o
   8  16   2          0.83          4.01         4.02 o
   9  16   2          7.56          9.59         4.43 o
  -9  17   2          0.57          1.84         7.69 o
  -8  17   2          2.05         -0.42         4.26 o
  -7  17   2         43.54         39.13         4.38 o
  -6  17   2          0.08          2.62         4.06 o
  -5  17   2         28.23         29.31         3.16 o
  -4  17   2          5.21          7.81         3.10 o
  -3  17   2         67.21         76.87         2.97 o
  -2  17   2        136.28        132.87         3.22 o
  -1  17   2         45.17         39.50         2.85 o
   0  17   2         38.71         32.43         2.72 o
   1  17   2        107.51        106.07         2.88 o
   2  17   2         98.37         95.18         3.43 o
   3  17   2        116.38        128.34         3.41 o
   4  17   2         19.92         32.15         3.33 o
   5  17   2          6.98          7.52         3.21 o
   6  17   2          0.20          0.77         3.83 o
   7  17   2          1.09          6.80         3.96 o
   8  17   2          0.22          0.57         4.20 o
  -8  18   2          2.33          4.05         4.70 o
  -7  18   2         19.50         22.36         4.62 o
  -6  18   2         36.34         42.53         4.38 o
  -5  18   2          2.21          6.43         3.11 o
  -4  18   2         11.94         14.35         3.12 o
  -3  18   2         21.08         28.14         2.84 o
  -2  18   2          2.93          5.32         2.78 o
  -1  18   2          7.39         10.40         2.77 o
   0  18   2         10.97         15.18         2.64 o
   1  18   2          0.40          0.82         2.53 o
   2  18   2         49.65         55.51         3.12 o
   3  18   2         16.16         17.14         3.35 o
   4  18   2         12.57         14.14         3.13 o
   5  18   2          2.87          6.63         3.59 o
   6  18   2          1.56          4.35         4.85 o
   7  18   2          2.64          5.10         4.08 o
   8  18   2          0.05          0.10         4.24 o
  -7  19   2          0.34          2.41         4.54 o
  -6  19   2         35.03         27.02         4.46 o
  -5  19   2          9.73          9.82         3.44 o
  -4  19   2          2.21          1.93         3.21 o
  -3  19   2         33.71         37.51         3.16 o
  -2  19   2          6.31          7.99         2.82 o
  -1  19   2         61.57         60.43         3.02 o
   0  19   2          0.81          5.29         2.74 o
   1  19   2          8.98          8.33         2.65 o
   2  19   2         64.57         68.90         3.28 o
   3  19   2          0.43          0.33         3.09 o
   4  19   2          0.10          3.14         3.29 o
   5  19   2         42.61         44.53         3.77 o
   6  19   2          3.27          3.47         4.08 o
   7  19   2          1.02         -0.17         4.38 o
  -7  20   2          5.39          4.11         4.70 o
  -6  20   2          0.72          1.14         4.50 o
  -5  20   2          8.20          9.48         3.41 o
  -4  20   2          1.99          4.12         3.37 o
  -3  20   2          5.33          6.61         3.06 o
  -2  20   2          0.72          2.37         3.02 o
  -1  20   2          0.92          1.98         2.84 o
   0  20   2          0.04          1.81         2.89 o
   1  20   2          0.45          0.02         2.74 o
   2  20   2         18.20         23.00         3.18 o
   3  20   2         44.09         47.47         3.41 o
   4  20   2         37.10         41.35         3.58 o
   5  20   2        104.20        111.16         4.05 o
   6  20   2         24.29         28.15         5.02 o
   7  20   2          1.39          8.53         6.35 o
  -6  21   2         21.60         21.90         4.90 o
  -5  21   2         26.04         19.26         3.67 o
  -4  21   2          0.05          3.57         3.71 o
  -3  21   2          1.26          2.37         3.37 o
  -2  21   2          8.78         12.69         3.10 o
  -1  21   2         48.95         51.14         3.15 o
   0  21   2          8.82         10.83         3.06 o
   1  21   2         17.95         21.13         3.47 o
   2  21   2          0.27          0.89         3.43 o
   3  21   2          3.58          6.26         3.47 o
   4  21   2         10.02          9.83         3.44 o
   5  21   2          9.60         10.41         4.31 o
   6  21   2          0.36          1.14         4.90 o
  -5  22   2         18.22         19.14         3.84 o
  -4  22   2          2.77          9.09         4.00 o
  -3  22   2          0.11          2.66         3.81 o
  -2  22   2          1.03          4.89         3.07 o
  -1  22   2          4.86          5.97         3.43 o
   0  22   2         10.76         12.42         3.12 o
   1  22   2         27.04         23.78         3.59 o
   2  22   2          5.79          9.72         3.88 o
   3  22   2          0.93          1.82         3.89 o
   4  22   2         13.90         13.90         3.72 o
   5  22   2          1.25          3.76         4.49 o
  -4  23   2          9.60          8.00         3.92 o
  -3  23   2          0.56          1.04         3.78 o
  -2  23   2          0.30         -0.39         3.22 o
  -1  23   2          0.30          0.22         3.76 o
   0  23   2         20.17         19.57         3.28 o
   1  23   2         11.49         10.78         3.93 o
   2  23   2          0.18          0.01         3.74 o
   3  23   2          1.24          3.57         3.57 o
   4  23   2         17.19         15.94         3.94 o
  -2  24   2          8.81          8.70         3.53 o
  -1  24   2          6.53          7.75         3.66 o
   0  24   2          0.27          3.96         3.76 o
   1  24   2         15.41         15.50         3.86 o
   2  24   2          7.68          2.39         4.23 o
 -12   1   3          0.21          2.91         4.10 o
 -11   1   3          1.36          1.00         3.78 o
 -10   1   3         44.21         38.72         3.78 o
  -9   1   3         88.78         86.38         6.94 o
  -8   1   3         57.46         60.44         3.61 o
  -7   1   3        455.60        486.14         4.79 o
  -6   1   3         78.34         96.79         3.61 o
  -5   1   3        357.03        339.82         5.44 o
  -4   1   3        129.03        146.16         4.21 o
  -3   1   3        473.57        488.22         5.73 o
  -2   1   3       1059.05       1050.86         6.49 o
  -1   1   3          5.18          3.23         3.26 o
   0   1   3        772.41        759.16         6.39 o
   1   1   3       3007.70       2836.74        10.50 o
   2   1   3       1145.28       1073.81         6.56 o
   3   1   3        280.41        299.07         4.67 o
   4   1   3       1969.13       1988.04        12.54 o
   5   1   3        335.30        378.11         5.69 o
   6   1   3          0.05          2.51         4.52 o
   7   1   3         16.58         14.05         3.51 o
   8   1   3         57.63         55.35         5.02 o
   9   1   3         71.37         63.88         7.61 o
  10   1   3          0.10          2.42         3.78 o
  11   1   3         14.93         13.67         4.08 o
 -12   2   3          5.14          2.23         4.20 o
 -11   2   3          1.16          0.19         3.84 o
 -10   2   3          0.70          2.68         3.67 o
  -9   2   3         76.65         87.78         3.72 o
  -8   2   3        337.25        334.87        11.46 o
  -7   2   3          3.41          2.33         2.63 o
  -6   2   3          0.98          3.93         3.13 o
  -5   2   3        307.37        299.17         5.44 o
  -4   2   3        388.47        374.93         4.08 o
  -3   2   3       2022.68       1933.00         9.82 o
  -2   2   3         98.44         95.59         3.22 o
  -1   2   3         17.88         10.86         3.29 o
   0   2   3       1042.94        986.56         6.91 o
   1   2   3        184.57        169.80         3.91 o
   2   2   3       3933.85       3844.74        21.42 o
   3   2   3        147.08        140.14         5.69 o
   4   2   3         47.52         60.04         5.02 o
   5   2   3        213.74        252.18         6.02 o
   6   2   3          3.38          8.36         4.52 o
   7   2   3          9.92          7.19         5.02 o
   8   2   3         39.23         28.76         5.02 o
   9   2   3         33.35         21.57         5.18 o
  10   2   3         37.35         42.14         5.52 o
  11   2   3          4.48          9.94         4.08 o
 -12   3   3          1.55         10.79         4.31 o
 -11   3   3         14.09         19.20         3.84 o
 -10   3   3         11.14         13.38         3.67 o
  -9   3   3        122.58        117.25         3.84 o
  -8   3   3        157.08        152.29         5.27 o
  -7   3   3         22.38         20.80         3.30 o
  -6   3   3        120.67        122.99         3.72 o
  -5   3   3         65.36         75.17         3.17 o
  -4   3   3         63.24         50.08         2.89 o
  -3   3   3         65.47         63.98         3.11 o
  -2   3   3         26.08         23.49         3.47 o
  -1   3   3        966.58        943.22         9.70 o
   0   3   3        573.71        507.05         7.96 o
   1   3   3       1335.89       1304.69         8.86 o
   2   3   3       3063.93       2910.01        11.47 o
   3   3   3        779.51        768.43         6.26 o
   4   3   3       1044.51       1012.25         9.36 o
   5   3   3         19.65         13.55         4.68 o
   6   3   3         49.69         49.50         4.85 o
   7   3   3        116.43        127.60         5.52 o
   8   3   3          0.09          8.70         4.68 o
   9   3   3        118.06        114.05         5.69 o
  10   3   3          3.44          1.34         5.35 o
  11   3   3         32.31         31.79         3.51 o
 -12   4   3         18.21         19.33         4.37 o
 -11   4   3          0.50          0.47         3.78 o
 -10   4   3         15.07         18.80         3.78 o
  -9   4   3          1.62          2.76         3.43 o
  -8   4   3         37.06         27.01         3.55 o
  -7   4   3         14.30          8.97         3.68 o
  -6   4   3        181.61        181.68         4.02 o
  -5   4   3       1842.22       1945.47         8.62 o
  -4   4   3         41.63         44.90         2.92 o
  -3   4   3         72.25         70.70         2.82 o
  -2   4   3        257.68        277.28         5.63 o
  -1   4   3         96.55        104.15         4.38 o
   0   4   3          1.61          2.48         3.38 o
   1   4   3        207.41        199.06         4.73 o
   2   4   3         69.39         64.97         3.78 o
   3   4   3        893.06        931.20        14.38 o
   4   4   3        376.31        360.88         6.52 o
   5   4   3          0.82          2.68         4.35 o
   6   4   3        300.57        296.17         6.35 o
   7   4   3          0.01          1.67         4.85 o
   8   4   3        197.09        195.33         4.85 o
   9   4   3          1.43         -0.33         5.02 o
  10   4   3         20.56         18.84         3.03 o
  11   4   3          6.12          8.91         4.08 o
 -12   5   3         32.07         34.79         4.65 o
 -11   5   3         19.46         26.42         3.96 o
 -10   5   3        197.02        195.13         4.49 o
  -9   5   3         60.04         63.40         3.78 o
  -8   5   3          4.73          4.34         3.37 o
  -7   5   3        155.74        146.21         3.96 o
  -6   5   3         73.56         70.04         3.47 o
  -5   5   3         28.15         22.99         3.37 o
  -4   5   3        566.72        568.50         5.38 o
  -3   5   3        408.61        431.19         4.54 o
  -2   5   3        161.58        166.95         3.85 o
  -1   5   3          0.51          2.49         3.49 o
   0   5   3        397.10        394.40         4.57 o
   1   5   3        907.83        896.93         7.04 o
   2   5   3        325.51        290.85         4.67 o
   3   5   3       1461.74       1431.37        29.77 o
   4   5   3          4.52          9.36         4.52 o
   5   5   3        107.68        106.02         5.18 o
   6   5   3         16.29         17.56         4.52 o
   7   5   3        108.24        100.17         5.18 o
   8   5   3         43.10         48.50         5.02 o
   9   5   3         11.27          9.45         4.77 o
  10   5   3         11.98         10.20         3.78 o
  11   5   3          1.68          5.44         4.14 o
 -11   6   3         12.08          3.74         3.22 o
 -10   6   3          0.05          1.25         3.35 o
  -9   6   3          1.79          1.60         3.66 o
  -8   6   3        182.39        168.01         4.13 o
  -7   6   3         35.91         32.11         4.85 o
  -6   6   3         38.77         51.51         4.85 o
  -5   6   3        170.17        175.57         3.42 o
  -4   6   3        790.14        803.61        15.97 o
  -3   6   3          0.09          2.16         3.07 o
  -2   6   3          1.14          2.73         2.81 o
  -1   6   3         43.73         31.53         3.55 o
   0   6   3        163.62        200.86         4.09 o
   1   6   3        352.27        380.70         6.17 o
   2   6   3       9402.03       8863.87        51.84 o
   3   6   3         87.61        109.68         3.72 o
   4   6   3          7.39          2.59         3.19 o
   5   6   3        309.97        308.21         5.18 o
   6   6   3         65.01         56.02         5.02 o
   7   6   3          0.10         -0.67         4.68 o
   8   6   3        573.37        586.66        14.55 o
   9   6   3         43.20         39.49         4.93 o
  10   6   3          2.35          1.34         3.84 o
  11   6   3          0.72          1.17         4.07 o
 -11   7   3          0.00          2.20         3.28 o
 -10   7   3         18.94         22.43         3.33 o
  -9   7   3          0.01          2.70         2.99 o
  -8   7   3          0.11          4.88         2.83 o
  -7   7   3         17.16         17.74         2.72 o
  -6   7   3        151.65        146.80         4.18 o
  -5   7   3         21.81         18.17         2.64 o
  -4   7   3         21.49         19.95         2.64 o
  -3   7   3        575.80        564.68        10.22 o
  -2   7   3         67.77         60.10         3.30 o
  -1   7   3        939.87        993.08         6.68 o
   0   7   3        340.40        342.60         4.40 o
   1   7   3        904.52        888.70         5.87 o
   2   7   3        479.15        509.04         4.25 o
   3   7   3         17.73         12.98         2.39 o
   4   7   3         76.43         76.63         3.95 o
   5   7   3        423.98        394.36         5.02 o
   6   7   3        141.26        141.55         3.61 o
   7   7   3        272.06        260.67         5.35 o
   8   7   3          4.50          4.74         3.49 o
   9   7   3         10.05          9.45         6.10 o
  10   7   3          2.63          3.35         3.95 o
  11   7   3          7.94          6.97         4.19 o
 -11   8   3          2.03          3.29         3.38 o
 -10   8   3         28.15         27.95         3.43 o
  -9   8   3          0.04          3.14         3.02 o
  -8   8   3          4.64         15.96         3.55 o
  -7   8   3          0.27          3.11         3.70 o
  -6   8   3         76.24         78.91         3.98 o
  -5   8   3        169.36        175.68         3.31 o
  -4   8   3         10.36         11.42         2.76 o
  -3   8   3        147.25        140.06         3.09 o
  -2   8   3        101.04         92.60         3.43 o
  -1   8   3         39.67         39.31         3.30 o
   0   8   3        193.62        181.77         3.79 o
   1   8   3       1920.41       1820.64        20.26 o
   2   8   3        199.54        197.20         3.64 o
   3   8   3         15.52         19.17         2.67 o
   4   8   3        116.38        135.90         3.05 o
   5   8   3        123.80        135.41         5.27 o
   6   8   3         59.92         62.03         3.43 o
   7   8   3         11.56         10.91         4.01 o
   8   8   3         86.89         81.11         3.72 o
   9   8   3         13.98         15.37         3.55 o
  10   8   3         45.58         42.05         4.08 o
  11   8   3         53.39         57.52         4.61 o
 -11   9   3          5.44         10.33         3.96 o
 -10   9   3          1.11         -1.66         2.89 o
  -9   9   3          2.64          2.12         2.99 o
  -8   9   3          2.18          1.34         4.35 o
  -7   9   3          2.43          5.66         3.73 o
  -6   9   3        342.15        335.39         5.10 o
  -5   9   3         31.49         26.11         2.80 o
  -4   9   3         46.19         37.88         2.94 o
  -3   9   3         48.10         39.60         3.01 o
  -2   9   3         49.84         45.70         3.04 o
  -1   9   3         50.20         50.18         6.13 o
   0   9   3        174.21        168.38         3.36 o
   1   9   3        216.25        214.43         4.50 o
   2   9   3        116.43        106.02         3.11 o
   3   9   3         21.46         26.35         2.64 o
   4   9   3        636.10        623.57         5.00 o
   5   9   3         69.82         67.80         3.42 o
   6   9   3        126.15        132.31         8.36 o
   7   9   3         59.87         58.90         4.26 o
   8   9   3          0.58          5.69         3.67 o
   9   9   3          3.46         -1.71         3.72 o
  10   9   3         36.52         30.84         3.31 o
  11   9   3         49.88         51.90         9.53 o
 -11  10   3          0.01         -1.06         3.48 o
 -10  10   3          5.26          9.22         3.31 o
  -9  10   3          0.00         -0.61         3.85 o
  -8  10   3          4.55          8.78         3.98 o
  -7  10   3         82.82         73.26         3.83 o
  -6  10   3         64.19         68.01         3.01 o
  -5  10   3         16.88         18.52         2.48 o
  -4  10   3        193.36        183.97         3.44 o
  -3  10   3        513.30        516.11         8.74 o
  -2  10   3         33.95         37.30         3.03 o
  -1  10   3       1048.95       1076.79         9.66 o
   0  10   3        161.80        144.69         3.48 o
   1  10   3          1.27          4.41         2.72 o
   2  10   3          2.40          4.13         2.70 o
   3  10   3        183.00        177.72         3.43 o
   4  10   3         26.50         19.65         2.70 o
   5  10   3        222.74        228.95         4.19 o
   6  10   3         48.96         45.56         6.02 o
   7  10   3          6.41          3.70         3.76 o
   8  10   3          0.02          3.79         3.66 o
   9  10   3          2.07          2.04         3.72 o
  10  10   3          5.49          4.66         4.10 o
 -11  11   3          1.09          2.76         4.11 o
 -10  11   3          8.55          9.96         3.51 o
  -9  11   3         17.47         15.79         3.84 o
  -8  11   3          0.02          4.40         3.94 o
  -7  11   3          0.05          1.09         6.35 o
  -6  11   3          6.84          8.39         2.92 o
  -5  11   3         20.32         17.83         2.90 o
  -4  11   3          0.43         -0.27         2.76 o
  -3  11   3         40.51         48.66         2.96 o
  -2  11   3         40.91         43.44         3.05 o
  -1  11   3          9.38          9.65         2.66 o
   0  11   3        126.30        128.46         3.32 o
   1  11   3         49.45         51.47         2.94 o
   2  11   3          3.73          5.59         2.70 o
   3  11   3        125.97        123.33         3.27 o
   4  11   3        119.59        109.86         3.02 o
   5  11   3        297.12        274.47         6.47 o
   6  11   3        143.71        143.87         5.52 o
   7  11   3          0.60          7.34         3.49 o
   8  11   3          1.29          1.55         3.61 o
   9  11   3          0.03          2.34         4.52 o
  10  11   3          3.98          3.60         4.14 o
 -10  12   3         11.66         21.17         4.19 o
  -9  12   3         11.45          9.10         3.90 o
  -8  12   3          8.01          9.20         3.67 o
  -7  12   3        264.60        247.92         7.61 o
  -6  12   3         10.40         10.27         2.98 o
  -5  12   3         79.21         75.15         3.16 o
  -4  12   3         18.28         25.17         2.89 o
  -3  12   3        272.06        282.13         6.39 o
  -2  12   3        468.15        469.75         7.61 o
  -1  12   3        866.77        882.99        11.00 o
   0  12   3         65.68         64.50         3.11 o
   1  12   3         46.07         41.86         2.98 o
   2  12   3         25.98         21.34         2.82 o
   3  12   3         91.70         84.74         3.23 o
   4  12   3         10.20          9.86         3.04 o
   5  12   3        363.39        364.93         3.96 o
   6  12   3          7.37          5.18         3.55 o
   7  12   3          4.92          1.32         3.60 o
   8  12   3          0.52          3.09         3.67 o
   9  12   3         16.53         19.32         4.02 o
  10  12   3         13.00         10.03         4.26 o
 -10  13   3          3.01          2.81         3.65 o
  -9  13   3          0.00          3.67         3.84 o
  -8  13   3          4.50          0.82         4.06 o
  -7  13   3         18.15         19.59         3.98 o
  -6  13   3         92.10         94.01         3.25 o
  -5  13   3        187.68        172.88         3.42 o
  -4  13   3        125.05        119.92         5.25 o
  -3  13   3         42.94         49.85         3.00 o
  -2  13   3          3.82          3.66         2.25 o
  -1  13   3         82.53         98.64         3.08 o
   0  13   3        187.83        191.75         3.35 o
   1  13   3          0.06          2.11         2.86 o
   2  13   3         30.25         32.09         2.98 o
   3  13   3         61.84         71.50         3.02 o
   4  13   3        740.18        730.40         4.88 o
   5  13   3          0.05          5.31         3.04 o
   6  13   3         31.38         31.81         3.55 o
   7  13   3          4.53          7.90         3.49 o
   8  13   3         16.86         19.41         3.84 o
   9  13   3          5.55          6.76         4.08 o
  10  13   3          1.94          2.89         4.25 o
 -10  14   3          0.66          4.78         3.94 o
  -9  14   3          2.97          2.82         4.08 o
  -8  14   3          0.01          4.32         4.22 o
  -7  14   3         34.20         32.99         4.05 o
  -6  14   3          2.01          1.69         2.55 o
  -5  14   3         15.57         14.04         3.00 o
  -4  14   3         88.88         98.95         3.38 o
  -3  14   3          6.04         10.55         2.97 o
  -2  14   3         12.91         10.60         2.73 o
  -1  14   3        211.32        208.38         3.38 o
   0  14   3        275.54        274.53         3.53 o
   1  14   3         85.08         87.22         3.33 o
   2  14   3         53.32         60.38         3.17 o
   3  14   3          7.65         10.33         3.00 o
   4  14   3          4.20          5.55         2.83 o
   5  14   3          8.33          8.45         2.83 o
   6  14   3          7.43          5.22         3.86 o
   7  14   3         26.05         30.01         3.90 o
   8  14   3          0.49         -0.47         3.78 o
   9  14   3          1.83         -0.17         4.52 o
  -9  15   3          3.03          4.44         4.58 o
  -8  15   3          1.87          0.01         4.14 o
  -7  15   3          5.09          6.46         4.02 o
  -6  15   3         14.68         14.79         3.06 o
  -5  15   3        157.57        151.31         5.43 o
  -4  15   3        300.99        288.57         6.33 o
  -3  15   3        191.97        181.67         3.72 o
  -2  15   3         48.37         51.06         2.92 o
  -1  15   3          3.24          7.34         2.71 o
   0  15   3        128.74        132.44         3.10 o
   1  15   3          3.11          2.90         3.08 o
   2  15   3        260.65        272.32         5.22 o
   3  15   3       1086.50       1134.85        20.07 o
   4  15   3         13.90         15.31         2.90 o
   5  15   3          0.14          0.99         2.95 o
   6  15   3          9.54          8.53         3.67 o
   7  15   3          6.05          6.29         3.61 o
   8  15   3          0.32         -2.91         3.96 o
   9  15   3          0.06          2.25         4.20 o
  -9  16   3          0.99          2.97         4.70 o
  -8  16   3          0.30          2.92         4.02 o
  -7  16   3          0.54         -1.88         4.26 o
  -6  16   3          1.66          3.00         3.07 o
  -5  16   3          0.46          1.92         3.10 o
  -4  16   3          3.14          1.56         3.01 o
  -3  16   3         50.36         44.51         3.36 o
  -2  16   3        220.60        225.39         3.66 o
  -1  16   3         16.49         14.55         2.71 o
   0  16   3         51.27         47.07         2.94 o
   1  16   3          5.48          9.44         2.86 o
   2  16   3          2.48          1.67         2.98 o
   3  16   3         13.31         10.42         2.96 o
   4  16   3          6.94          8.45         2.92 o
   5  16   3         18.85         21.04         3.18 o
   6  16   3         69.57         71.38         4.08 o
   7  16   3          0.02          2.33         3.84 o
   8  16   3          3.08          7.01         4.13 o
  -8  17   3          0.71          3.77         4.50 o
  -7  17   3          0.09         -1.61         4.30 o
  -6  17   3          8.65          8.93         3.34 o
  -5  17   3         11.01          8.03         3.21 o
  -4  17   3          0.07          0.41         3.18 o
  -3  17   3         27.38         29.04         3.22 o
  -2  17   3          2.37          4.23         2.81 o
  -1  17   3          0.67          0.75         2.83 o
   0  17   3         65.40         77.88         4.09 o
   1  17   3          1.81          5.18         3.02 o
   2  17   3         52.41         44.70         3.19 o
   3  17   3          9.84         12.36         3.06 o
   4  17   3          0.29          0.33         3.19 o
   5  17   3         12.14         12.64         3.22 o
   6  17   3          5.40          5.69         3.90 o
   7  17   3          9.44          9.45         4.20 o
   8  17   3          4.78          8.36         4.38 o
  -8  18   3          4.54          2.71         4.74 o
  -7  18   3          9.27          6.32         4.38 o
  -6  18   3         21.44         18.52         3.42 o
  -5  18   3          0.91          1.50         3.23 o
  -4  18   3          7.29          8.83         3.30 o
  -3  18   3          2.06          2.53         3.26 o
  -2  18   3          0.32         -0.20         2.84 o
  -1  18   3         16.12         14.73         2.84 o
   0  18   3         18.63         21.22         3.21 o
   1  18   3        209.50        214.10         3.81 o
   2  18   3         62.35         62.14         3.51 o
   3  18   3         77.18         72.75         3.41 o
   4  18   3          0.44          0.94         3.09 o
   5  18   3         86.43         86.61         3.54 o
   6  18   3         12.73         12.79         4.02 o
   7  18   3          0.35          3.73         4.20 o
  -7  19   3          1.02          3.44         4.58 o
  -6  19   3         12.18          9.93         3.52 o
  -5  19   3         32.43         34.96         3.48 o
  -4  19   3         29.14         28.86         3.47 o
  -3  19   3         50.08         45.78         3.49 o
  -2  19   3         11.24         11.46         3.24 o
  -1  19   3          1.18          3.73         2.95 o
   0  19   3          0.93          1.32         3.47 o
   1  19   3          4.50          6.47         3.18 o
   2  19   3         10.92         11.29         3.20 o
   3  19   3         10.88         14.26         3.31 o
   4  19   3          2.84          5.37         3.35 o
   5  19   3          0.93          2.15         3.47 o
   6  19   3         13.84          9.95         4.26 o
   7  19   3          0.08          3.05         4.43 o
  -7  20   3          0.88          0.25         4.95 o
  -6  20   3         10.03          9.04         3.73 o
  -5  20   3         46.97         48.62         3.74 o
  -4  20   3          2.63          5.61         3.52 o
  -3  20   3          3.38          4.08         3.46 o
  -2  20   3         10.68         12.62         3.16 o
  -1  20   3          4.63          9.66         3.09 o
   0  20   3          0.68          3.99         3.46 o
   1  20   3         72.71         73.97         3.65 o
   2  20   3          9.46          5.94         3.37 o
   3  20   3         50.97         54.46         3.38 o
   4  20   3        109.62        124.79         4.17 o
   5  20   3         59.65         57.92         3.76 o
   6  20   3          2.39          1.67         5.32 o
  -6  21   3          2.07         -0.71         5.16 o
  -5  21   3          4.18          3.40         4.04 o
  -4  21   3          8.45         14.62         3.74 o
  -3  21   3         12.86         15.64         3.61 o
  -2  21   3         14.21         15.38         3.17 o
  -1  21   3          3.90          7.65         3.72 o
   0  21   3         21.56         23.52         3.77 o
   1  21   3          0.57          2.69         3.31 o
   2  21   3         31.23         30.34         3.81 o
   3  21   3          4.12          3.90         3.57 o
   4  21   3          0.65          2.91         3.57 o
   5  21   3          1.70         -1.21         4.01 o
  -5  22   3          5.40          5.22         3.84 o
  -4  22   3          4.78          8.90         3.95 o
  -3  22   3          2.14          2.81         3.73 o
  -2  22   3         15.26         16.00         3.43 o
  -1  22   3         51.96         44.97         3.88 o
   0  22   3          8.25         13.21         3.55 o
   1  22   3         21.96         23.94         3.73 o
   2  22   3          4.88          4.75         3.58 o
   3  22   3          4.82          2.95         3.48 o
   4  22   3          0.50          2.66         3.80 o
   5  22   3         17.73         13.38         7.86 o
  -4  23   3          1.57         -0.39         4.10 o
  -3  23   3          7.78         10.56         4.06 o
  -2  23   3          1.04          3.93         4.26 o
  -1  23   3          7.44          7.80         3.78 o
   0  23   3         14.23         14.27         3.98 o
   1  23   3          0.50         -0.29         3.71 o
   2  23   3          0.48          1.16         4.01 o
   3  23   3          7.03          9.29         4.15 o
  -2  24   3          0.01         -2.94         4.43 o
  -1  24   3         11.75         12.07         4.06 o
   0  24   3          6.28          4.28         3.98 o
   1  24   3         11.52         10.93         3.96 o
   2  24   3          6.13         -3.68         6.52 o
 -12   0   4         26.89         31.77         6.35 o
 -11   0   4          1.83          2.84         5.69 o
 -10   0   4         16.61         13.21         5.35 o
  -9   0   4        128.62        139.97         5.52 o
  -8   0   4        280.52        301.85         6.35 o
  -7   0   4        351.58        361.05         6.35 o
  -6   0   4        101.96        100.34         5.69 o
  -5   0   4         78.61         84.79         5.02 o
  -4   0   4        604.93        629.44        15.80 o
  -3   0   4        367.93        431.48         5.50 o
  -2   0   4       2903.08       2959.83        34.87 o
  -1   0   4       9073.01       8735.96        26.76 o
   0   0   4       5028.42       4759.13        27.18 o
   1   0   4        681.51        674.52        14.80 o
   2   0   4       1455.97       1504.13         8.57 o
   3   0   4        608.93        597.01         7.86 o
   4   0   4        592.75        600.69         7.53 o
   5   0   4        193.15        211.55         5.69 o
   6   0   4       1214.64       1224.80         9.53 o
   7   0   4         26.32         27.93         4.85 o
   8   0   4        206.61        199.00         6.02 o
   9   0   4          0.60          2.51         5.02 o
  10   0   4          5.91          5.69         5.52 o
  11   0   4         18.57         20.57         6.02 o
 -12   1   4          0.55          2.20         4.20 o
 -11   1   4          6.04         13.27         3.90 o
 -10   1   4         34.18         34.39         3.72 o
  -9   1   4         43.79         37.79         3.55 o
  -8   1   4        858.12        858.42        12.46 o
  -7   1   4         86.69         82.87         3.52 o
  -6   1   4         65.39         70.08         3.54 o
  -5   1   4         34.34         36.13         4.60 o
  -4   1   4        859.32        841.35         9.07 o
  -3   1   4       3164.48       3118.43         8.92 o
  -2   1   4        700.61        679.74         9.45 o
  -1   1   4        265.43        253.42         3.97 o
   0   1   4        398.41        374.61         4.42 o
   1   1   4        362.13        366.57         3.99 o
   2   1   4        149.99        138.85         3.41 o
   3   1   4        359.52        370.48         7.94 o
   4   1   4        143.83        151.82         3.96 o
   5   1   4        129.93        131.55         4.93 o
   6   1   4          3.61          2.34         2.66 o
   7   1   4         46.05         50.33         4.60 o
   8   1   4         16.99         18.48         2.88 o
   9   1   4          9.44         12.22         3.00 o
  10   1   4          9.30         11.12         3.78 o
  11   1   4          9.49         10.35         4.77 o
 -12   2   4          9.17          5.97         4.31 o
 -11   2   4          0.00          3.72         3.84 o
 -10   2   4         14.42         15.91         3.34 o
  -9   2   4         13.03          9.36         3.43 o
  -8   2   4         14.24         19.46         3.47 o
  -7   2   4          0.80          3.56         3.30 o
  -6   2   4        168.24        172.43         4.52 o
  -5   2   4          0.34          1.34         3.19 o
  -4   2   4       1421.45       1367.34         6.28 o
  -3   2   4         56.03         51.56         2.76 o
  -2   2   4       1207.33       1220.58        10.64 o
  -1   2   4       2897.15       2860.62        24.91 o
   0   2   4       1068.21       1077.82         8.31 o
   1   2   4       2172.20       2164.36        18.01 o
   2   2   4         13.79          9.09         2.50 o
   3   2   4          0.86          0.35         2.79 o
   4   2   4          6.20          8.69         3.30 o
   5   2   4        241.48        255.79         7.61 o
   6   2   4         59.35         63.80         3.09 o
   7   2   4          0.92          2.68         3.85 o
   8   2   4         27.41         31.01         3.00 o
   9   2   4         34.07         35.19         3.12 o
  10   2   4          1.62          1.14         3.84 o
  11   2   4          1.35          6.84         3.40 o
 -12   3   4         32.71         29.61         4.31 o
 -11   3   4          4.49          6.32         3.96 o
 -10   3   4        121.14        141.12         5.10 o
  -9   3   4         49.08         53.39         4.93 o
  -8   3   4         56.19         51.34         3.54 o
  -7   3   4        820.70        808.84         5.85 o
  -6   3   4          4.91          3.02         3.19 o
  -5   3   4        657.92        669.09         5.76 o
  -4   3   4         36.22         37.33         2.58 o
  -3   3   4        686.47        693.83         5.27 o
  -2   3   4        611.56        645.23         5.00 o
  -1   3   4          1.23          0.11         2.81 o
   0   3   4        400.89        351.76         4.35 o
   1   3   4        104.87        105.81         3.51 o
   2   3   4        394.94        401.80         6.92 o
   3   3   4         15.98         17.61         2.83 o
   4   3   4        440.19        393.49         6.86 o
   5   3   4        170.32        166.06         5.35 o
   6   3   4          0.10         -1.34         4.85 o
   7   3   4        157.93        143.99         5.52 o
   8   3   4         12.68          5.35         3.51 o
   9   3   4          0.26         -2.09         3.55 o
  10   3   4         14.44         19.03         3.84 o
  11   3   4          3.37          5.19         4.08 o
 -12   4   4          2.42          1.34         4.26 o
 -11   4   4          8.72          9.39         3.90 o
 -10   4   4         12.62         18.81         4.10 o
  -9   4   4         68.67         68.89         4.68 o
  -8   4   4        188.91        184.93         6.94 o
  -7   4   4        439.73        426.89         5.35 o
  -6   4   4         22.61         30.17         3.37 o
  -5   4   4        533.71        512.84         4.72 o
  -4   4   4          9.16         12.58         2.33 o
  -3   4   4        306.53        311.94         3.82 o
  -2   4   4        220.43        193.83         3.84 o
  -1   4   4       2500.24       2466.96        17.00 o
   0   4   4         25.59         29.80         3.14 o
   1   4   4         72.29        100.30         3.35 o
   2   4   4       1021.52       1114.29         5.98 o
   3   4   4         79.54         77.17         3.84 o
   4   4   4         15.36         24.92         4.85 o
   5   4   4         15.27         20.40         3.34 o
   6   4   4         27.64         34.28         4.68 o
   7   4   4        210.77        211.38         5.85 o
   8   4   4        217.80        220.41         6.19 o
   9   4   4          0.49          1.84         5.18 o
  10   4   4          0.30          5.48         3.84 o
  11   4   4          7.40          4.57         3.41 o
 -12   5   4          0.04          4.01         6.35 o
 -11   5   4          0.01         -1.78         3.96 o
 -10   5   4         10.58         15.98         3.84 o
  -9   5   4         15.58         23.52         3.59 o
  -8   5   4         19.13         25.68         3.49 o
  -7   5   4         36.44         42.01         3.97 o
  -6   5   4        897.34        894.59         6.42 o
  -5   5   4        724.91        675.45        10.88 o
  -4   5   4        473.94        463.28         4.36 o
  -3   5   4        274.98        289.83         4.12 o
  -2   5   4         60.50         54.78         3.32 o
  -1   5   4        118.72        115.56         3.90 o
   0   5   4        123.76        125.40         3.57 o
   1   5   4        825.34        828.79         5.69 o
   2   5   4        875.46        898.89        11.62 o
   3   5   4       1164.13       1211.59        12.63 o
   4   5   4         91.14         95.56         3.72 o
   5   5   4          3.33          4.85         4.35 o
   6   5   4        518.49        527.28         7.19 o
   7   5   4         58.08         70.24         5.02 o
   8   5   4          4.07          9.87         3.68 o
   9   5   4         10.19         21.24         4.85 o
  10   5   4         54.00         49.22         3.37 o
  11   5   4          4.85          1.82         3.35 o
 -11   6   4          0.01          4.82         3.31 o
 -10   6   4         11.50          6.70         4.77 o
  -9   6   4         10.34         11.29         3.55 o
  -8   6   4         53.53         62.20         3.67 o
  -7   6   4        161.49        174.06         4.02 o
  -6   6   4        268.80        261.29         3.31 o
  -5   6   4       3752.54       3727.16         9.25 o
  -4   6   4       1386.00       1419.85        17.53 o
  -3   6   4        473.93        462.38         6.07 o
  -2   6   4        221.66        208.47         3.78 o
  -1   6   4         30.24         39.67         3.49 o
   0   6   4       2240.52       2304.35        30.96 o
   1   6   4          3.40          7.02         3.85 o
   2   6   4       1937.55       1891.19        37.38 o
   3   6   4        379.17        361.30         8.53 o
   4   6   4         18.42         23.82         2.69 o
   5   6   4        120.32        117.56         5.02 o
   6   6   4        155.92        154.19         5.69 o
   7   6   4          1.64          4.52         4.68 o
   8   6   4          6.30         11.54         5.02 o
   9   6   4         52.20         63.80         3.90 o
  10   6   4         23.97         25.47         3.37 o
  11   6   4          1.00          5.94         6.94 o
 -11   7   4          1.29          2.26         3.38 o
 -10   7   4          9.36          8.00         2.78 o
  -9   7   4          2.96          6.40         4.10 o
  -8   7   4         33.03         34.28         4.02 o
  -7   7   4        434.33        433.77        10.45 o
  -6   7   4          6.79          6.59         2.43 o
  -5   7   4         27.49         25.73         2.92 o
  -4   7   4         33.77         29.69         2.64 o
  -3   7   4        498.18        495.03         4.95 o
  -2   7   4        145.77        145.08         4.02 o
  -1   7   4        123.50        123.05         4.26 o
   0   7   4         32.87         34.97         2.95 o
   1   7   4         67.34         70.64         3.13 o
   2   7   4          7.88          1.87         3.42 o
   3   7   4         27.24         18.55         3.51 o
   4   7   4        183.48        184.66         9.53 o
   5   7   4          3.59         -1.51         4.52 o
   6   7   4         21.46         19.73         4.85 o
   7   7   4        222.24        229.94         5.85 o
   8   7   4         26.03         32.08        10.28 o
   9   7   4         24.38         33.14         4.01 o
  10   7   4          0.04         -3.09         3.90 o
  11   7   4          2.63          1.16         6.94 o
 -11   8   4         13.52         13.21         3.50 o
 -10   8   4         20.97         23.07         3.25 o
  -9   8   4         15.71         16.37         2.73 o
  -8   8   4          0.36          2.51         2.62 o
  -7   8   4         50.10         45.95         3.21 o
  -6   8   4        121.64        114.09         2.87 o
  -5   8   4        211.08        206.62         3.18 o
  -4   8   4        159.43        157.04         3.17 o
  -3   8   4          4.78          2.45         2.75 o
  -2   8   4        369.87        385.92        16.14 o
  -1   8   4        111.39        101.27         3.72 o
   0   8   4        243.55        254.86         3.98 o
   1   8   4         90.95         96.08         2.89 o
   2   8   4         14.31         19.11         2.90 o
   3   8   4         43.02         43.69         2.73 o
   4   8   4        101.20        102.47         3.06 o
   5   8   4        501.50        484.98         4.96 o
   6   8   4         92.98         96.15         3.61 o
   7   8   4         12.31         15.13         3.49 o
   8   8   4         55.96         53.72         3.09 o
   9   8   4         25.63         24.99         3.90 o
  10   8   4          2.07          2.17         4.02 o
 -11   9   4          2.43          3.51         3.74 o
 -10   9   4         16.98         23.80         3.58 o
  -9   9   4          0.98         -1.29         3.09 o
  -8   9   4         13.29         10.54         3.32 o
  -7   9   4         33.03         41.51         2.96 o
  -6   9   4         25.48         28.90         2.58 o
  -5   9   4        100.05         97.45         2.94 o
  -4   9   4         48.39         43.22         2.72 o
  -3   9   4          0.62          0.61         2.82 o
  -2   9   4         82.69         82.42         3.49 o
  -1   9   4          7.49         16.23         3.31 o
   0   9   4        370.88        361.65         9.36 o
   1   9   4        547.72        565.29        11.06 o
   2   9   4         35.73         32.38         2.76 o
   3   9   4        234.15        217.74         3.78 o
   4   9   4         33.45         42.21         2.82 o
   5   9   4         14.91         14.92         2.44 o
   6   9   4        187.04        169.55         4.08 o
   7   9   4        107.16         98.15         3.72 o
   8   9   4          1.80         -2.36         2.93 o
   9   9   4          4.29          4.10         3.78 o
  10   9   4         51.95         60.52         5.52 o
 -11  10   4          3.40          3.74         3.24 o
 -10  10   4          3.28          7.30         3.01 o
  -9  10   4          8.05         12.81         3.29 o
  -8  10   4          3.98          7.10         3.30 o
  -7  10   4        353.03        346.55         6.99 o
  -6  10   4        107.56        101.54         2.88 o
  -5  10   4        145.62        150.76         3.47 o
  -4  10   4        218.42        212.30         3.18 o
  -3  10   4          0.19          2.27         2.32 o
  -2  10   4        295.11        305.76         4.31 o
  -1  10   4        106.45        122.27        12.04 o
   0  10   4          0.06          0.44         2.86 o
   1  10   4         74.17         78.74         3.18 o
   2  10   4         12.35         13.26         2.67 o
   3  10   4        263.81        239.47         3.63 o
   4  10   4          1.59         -0.36         2.60 o
   5  10   4         73.04         76.05         2.99 o
   6  10   4         47.02         50.57         3.55 o
   7  10   4         12.28         11.04         3.43 o
   8  10   4         40.16         39.56         3.72 o
   9  10   4          3.60          5.31         3.84 o
  10  10   4          9.08          7.53         4.14 o
 -10  11   4          3.31          6.06         3.41 o
  -9  11   4          1.02          1.75         4.04 o
  -8  11   4         10.80         13.17         3.06 o
  -7  11   4          1.06          2.68         3.09 o
  -6  11   4         15.78         16.55         2.96 o
  -5  11   4         84.23         88.07         2.58 o
  -4  11   4          1.52          3.82         2.91 o
  -3  11   4         17.92         15.90         2.51 o
  -2  11   4         85.72         83.29         3.43 o
  -1  11   4        906.51        903.13         8.70 o
   0  11   4         75.99         72.30         3.17 o
   1  11   4        426.61        431.18         6.40 o
   2  11   4         93.78         99.99         3.06 o
   3  11   4        107.67        106.49         2.96 o
   4  11   4        109.72        121.13         2.75 o
   5  11   4         21.63         19.29         2.83 o
   6  11   4          8.05          9.11         3.43 o
   7  11   4         59.52         57.22         3.78 o
   8  11   4          7.23          6.94         5.18 o
   9  11   4          0.03          3.37         3.16 o
  10  11   4          0.00         -3.09         4.13 o
 -10  12   4          1.00          2.86         3.43 o
  -9  12   4         18.17         16.40         3.67 o
  -8  12   4          2.08          0.77         3.37 o
  -7  12   4          0.22          0.43         3.08 o
  -6  12   4         50.35         49.43         3.09 o
  -5  12   4         24.18         21.86         2.68 o
  -4  12   4         11.28         11.36         2.62 o
  -3  12   4         67.45         70.54         3.63 o
  -2  12   4        324.52        336.00         9.78 o
  -1  12   4          1.39          2.34         6.02 o
   0  12   4        557.92        550.04         7.68 o
   1  12   4        148.23        140.87         3.27 o
   2  12   4        281.72        267.87         3.68 o
   3  12   4        293.26        302.72         3.59 o
   4  12   4          9.27         15.98         2.92 o
   5  12   4         32.90         34.44         2.86 o
   6  12   4          9.85          8.24         2.84 o
   7  12   4          0.75          6.69         3.55 o
   8  12   4         26.51         38.62         4.43 o
   9  12   4          0.16         -1.84         3.90 o
  10  12   4         18.17         20.82         4.25 o
 -10  13   4          2.19          2.25         3.68 o
  -9  13   4          0.21          1.96         3.67 o
  -8  13   4          0.05         -0.79         3.27 o
  -7  13   4          4.36          6.56         3.90 o
  -6  13   4          3.86          1.24         3.14 o
  -5  13   4         97.92         85.19         2.88 o
  -4  13   4        261.91        247.32         3.86 o
  -3  13   4        209.45        198.78         4.03 o
  -2  13   4         16.84         16.90         3.19 o
  -1  13   4        109.47        110.36         3.09 o
   0  13   4          8.41         11.45         2.81 o
   1  13   4         56.35         55.89         2.98 o
   2  13   4        106.23         95.84         3.21 o
   3  13   4       1092.95       1106.11         6.28 o
   4  13   4        354.10        351.31         3.95 o
   5  13   4         68.58         67.95         3.09 o
   6  13   4         16.18         14.23         3.78 o
   7  13   4          3.16          4.20         3.76 o
   8  13   4         13.48         14.13         3.84 o
   9  13   4          0.97          1.00         4.14 o
 -10  14   4          1.55          6.77         3.51 o
  -9  14   4          0.07          1.91         3.69 o
  -8  14   4         15.36         19.97         3.67 o
  -7  14   4          0.76          4.95         3.94 o
  -6  14   4          6.45          7.10         3.13 o
  -5  14   4          0.73          1.91         3.33 o
  -4  14   4          7.37          5.55         3.14 o
  -3  14   4         59.32         68.83         3.43 o
  -2  14   4          3.20          4.43         3.19 o
  -1  14   4          5.50          3.11         2.90 o
   0  14   4         24.63         30.68         2.98 o
   1  14   4        238.48        241.41         4.67 o
   2  14   4         17.47         19.79         2.96 o
   3  14   4        115.07        119.74         3.37 o
   4  14   4         76.99         74.99         3.35 o
   5  14   4          0.92          4.78         2.97 o
   6  14   4          3.31          9.10         3.61 o
   7  14   4         14.69         20.11         4.26 o
   8  14   4         24.01         29.14         4.02 o
   9  14   4          5.30         10.94         5.18 o
  -9  15   4         15.88         19.35         3.18 o
  -8  15   4         18.34         15.28         3.72 o
  -7  15   4          2.89          1.36         4.85 o
  -6  15   4          1.55          1.19         2.62 o
  -5  15   4         62.25         60.63         2.87 o
  -4  15   4         66.56         69.95         2.94 o
  -3  15   4         20.42         19.83         3.20 o
  -2  15   4        234.96        237.95         6.02 o
  -1  15   4         31.84         31.74         3.17 o
   0  15   4         20.23         20.04         3.04 o
   1  15   4        127.24        128.54         3.49 o
   2  15   4        651.92        661.29         5.00 o
   3  15   4        165.35        166.62         3.50 o
   4  15   4         64.73         51.26         3.06 o
   5  15   4         14.57         16.55         2.93 o
   6  15   4          7.08          7.41         4.26 o
   7  15   4          0.08          5.42         3.84 o
   8  15   4          2.81          3.11         4.02 o
   9  15   4          1.06         -2.67         4.31 o
  -9  16   4          8.17          8.91         3.33 o
  -8  16   4          2.73          2.10         3.74 o
  -7  16   4          2.39          4.94         4.22 o
  -6  16   4         20.25         24.23         3.31 o
  -5  16   4         99.70        100.45         3.55 o
  -4  16   4         84.60         81.21         3.54 o
  -3  16   4          2.59          4.17         3.93 o
  -2  16   4         14.75         20.75         3.60 o
  -1  16   4        115.95        114.83         3.70 o
   0  16   4        101.11         96.17         3.51 o
   1  16   4        891.65        955.76         5.61 o
   2  16   4        250.20        255.82         3.90 o
   3  16   4          0.24          2.31         4.34 o
   4  16   4         55.22         60.69         3.15 o
   5  16   4         13.94         15.12         2.99 o
   6  16   4          0.99          1.76         3.67 o
   7  16   4          3.41          5.35         4.05 o
   8  16   4         18.19         15.66         4.25 o
  -8  17   4          0.01          0.85         3.89 o
  -7  17   4          8.36         14.33         4.38 o
  -6  17   4          1.88          5.57         3.42 o
  -5  17   4         67.10         64.93         3.14 o
  -4  17   4          8.34         10.77         3.46 o
  -3  17   4          0.01         -0.38         3.37 o
  -2  17   4         27.36         29.13         3.49 o
  -1  17   4          1.40          2.54         3.22 o
   0  17   4          0.53          4.61         3.08 o
   1  17   4        184.15        207.70         3.78 o
   2  17   4         44.74         51.75         3.27 o
   3  17   4         41.39         42.99         3.91 o
   4  17   4          3.21          5.96         2.99 o
   5  17   4          6.77          7.02         3.16 o
   6  17   4          0.64          2.81         4.42 o
   7  17   4         13.24          8.86         4.14 o
   8  17   4         11.96         12.71         4.43 o
  -8  18   4         17.00         16.86         4.21 o
  -7  18   4          0.01         -2.63         4.10 o
  -6  18   4         15.04         11.00         3.48 o
  -5  18   4         23.50         26.29         3.66 o
  -4  18   4          3.26          2.98         2.85 o
  -3  18   4         35.23         46.33         3.67 o
  -2  18   4         69.37         65.37         3.18 o
  -1  18   4         44.99         40.37         3.33 o
   0  18   4         55.84         57.42         3.45 o
   1  18   4         41.40         42.09         3.49 o
   2  18   4         84.18         86.35         3.64 o
   3  18   4          2.39          6.11         2.96 o
   4  18   4          6.68          4.82         3.15 o
   5  18   4          0.77          1.07         3.15 o
   6  18   4          0.14          0.31         4.13 o
   7  18   4          9.53          8.11         4.38 o
  -7  19   4         12.85         11.25         4.26 o
  -6  19   4          5.82          6.23         3.69 o
  -5  19   4          3.48         11.77         3.79 o
  -4  19   4          0.07         -0.58         3.84 o
  -3  19   4          0.50         -0.72         3.61 o
  -2  19   4         37.49         39.04         3.67 o
  -1  19   4         12.01          9.92         3.29 o
   0  19   4          0.93          2.52         3.22 o
   1  19   4         27.42         31.85         3.92 o
   2  19   4         78.00         78.83         3.51 o
   3  19   4          2.08          4.52         3.09 o
   4  19   4          6.31          7.32         3.36 o
   5  19   4         58.98         66.56         3.63 o
   6  19   4         60.64         54.43         4.98 o
   7  19   4          0.00         -3.34         6.19 o
  -6  20   4          0.06          3.44         3.71 o
  -5  20   4          0.00          0.42         3.16 o
  -4  20   4          1.24          1.17         5.85 o
  -3  20   4         70.74         65.97         4.08 o
  -2  20   4         86.38         95.83         4.20 o
  -1  20   4         43.88         50.14         3.69 o
   0  20   4          0.22          1.02         3.41 o
   1  20   4         38.50         37.54         3.51 o
   2  20   4         43.56         41.55         3.47 o
   3  20   4         51.21         54.37         4.02 o
   4  20   4          1.43          5.35         3.44 o
   5  20   4          2.13          1.27         3.71 o
   6  20   4          6.75          9.20         4.38 o
  -6  21   4          4.71          6.19         4.37 o
  -5  21   4         20.40         24.18         4.31 o
  -4  21   4         33.46         35.13         4.20 o
  -3  21   4          7.90          7.78         3.90 o
  -2  21   4          1.70          8.31         3.84 o
  -1  21   4         44.05         40.48         3.88 o
   0  21   4         51.59         52.55         4.07 o
   1  21   4          0.07          0.19         3.41 o
   2  21   4          2.63          4.66         3.41 o
   3  21   4          3.63          3.90         3.54 o
   4  21   4          0.65         -0.82         3.47 o
   5  21   4         14.84         11.45         3.88 o
  -5  22   4         31.21         28.87         4.43 o
  -4  22   4          9.82         14.21         4.20 o
  -3  22   4          3.14          6.70         4.08 o
  -2  22   4          7.73          4.19         4.08 o
  -1  22   4         14.88         16.13         3.88 o
   0  22   4         28.16         30.88         4.13 o
   1  22   4          3.64          4.50         3.75 o
   2  22   4          5.33          4.07         3.63 o
   3  22   4          9.53         10.54         3.70 o
   4  22   4         18.81         16.32         3.92 o
  -3  23   4          8.15          6.76         4.37 o
  -2  23   4          2.00          2.01         4.31 o
  -1  23   4          3.58          3.89         4.64 o
   0  23   4         13.85         12.44         3.97 o
   1  23   4          4.56          3.49         3.88 o
   2  23   4          5.67          6.73         4.16 o
   3  23   4          0.45          3.49         3.88 o
  -1  24   4          6.77         11.37         6.02 o
   0  24   4         43.16         34.03         5.14 o
 -12   1   5          0.11          4.76         4.31 o
 -11   1   5          3.18          1.65         6.52 o
 -10   1   5          3.34          1.47         3.66 o
  -9   1   5         55.79         62.09         3.78 o
  -8   1   5        168.57        173.31         4.20 o
  -7   1   5        322.95        338.99         4.61 o
  -6   1   5          0.43          4.84         4.60 o
  -5   1   5        493.28        485.24         4.25 o
  -4   1   5        962.14       1028.83         8.11 o
  -3   1   5         31.03         34.85         2.75 o
  -2   1   5       1729.06       1837.32        15.92 o
  -1   1   5         10.94          9.71         2.47 o
   0   1   5        147.06        133.23         3.29 o
   1   1   5          0.98          9.94         3.72 o
   2   1   5       1902.88       1974.57        14.55 o
   3   1   5         16.32          8.11         3.19 o
   4   1   5        191.55        185.35         5.10 o
   5   1   5          2.56          5.44         3.07 o
   6   1   5         73.51         76.66         5.52 o
   7   1   5         22.64         22.01         3.43 o
   8   1   5        144.54        139.24         4.02 o
   9   1   5         28.35         26.83         3.78 o
  10   1   5          2.65          7.84         3.84 o
  11   1   5          6.11         10.01         3.40 o
 -12   2   5          0.12          3.51         4.31 o
 -11   2   5          0.07          3.95         3.96 o
 -10   2   5         11.44         11.04         3.67 o
  -9   2   5         24.46         36.99         6.94 o
  -8   2   5        252.35        215.80         4.31 o
  -7   2   5         43.55         47.26         3.54 o
  -6   2   5         30.07         25.27         3.36 o
  -5   2   5         55.64         58.63         2.86 o
  -4   2   5       1225.35       1252.66        11.53 o
  -3   2   5       1274.12       1335.01        11.39 o
  -2   2   5        200.09        215.77         3.58 o
  -1   2   5        137.47        141.80         3.25 o
   0   2   5        813.49        798.07         5.08 o
   1   2   5       2592.29       2706.41         8.18 o
   2   2   5         51.10         49.94         2.58 o
   3   2   5       1803.46       1984.61        19.73 o
   4   2   5         22.90         22.20         3.31 o
   5   2   5         14.19         15.15         4.26 o
   6   2   5        158.17        161.59         4.60 o
   7   2   5        310.41        298.82         4.05 o
   8   2   5         12.65         18.28         3.67 o
   9   2   5         39.85         46.82         3.25 o
  10   2   5          0.94          5.17         3.12 o
  11   2   5          2.82          8.91         4.20 o
 -12   3   5          4.30          2.92         4.31 o
 -11   3   5          6.88         10.67         4.08 o
 -10   3   5          0.44          5.18         3.78 o
  -9   3   5          2.13          5.87         2.91 o
  -8   3   5         36.55         42.64         3.49 o
  -7   3   5         38.75         38.38         3.93 o
  -6   3   5         41.90         40.81         3.45 o
  -5   3   5         16.63         18.78         2.73 o
  -4   3   5        490.90        532.58         9.80 o
  -3   3   5        392.71        414.44         4.08 o
  -2   3   5        771.19        792.38         5.14 o
  -1   3   5       2047.91       2128.15        17.89 o
   0   3   5        253.83        267.64         3.69 o
   1   3   5        316.14        353.78         4.21 o
   2   3   5         29.84         34.46         2.53 o
   3   3   5        403.53        397.72         4.84 o
   4   3   5         30.75         34.62         3.93 o
   5   3   5        160.76        157.31         3.78 o
   6   3   5          0.01          0.70         2.63 o
   7   3   5          4.49         -0.39         3.34 o
   8   3   5         60.59         74.73         4.85 o
   9   3   5          0.48          3.99         3.72 o
  10   3   5          7.34          4.68         3.90 o
  11   3   5          0.48          5.85         4.26 o
 -11   4   5          0.21          1.10         3.96 o
 -10   4   5         31.26         34.50         4.18 o
  -9   4   5         64.53         69.51         3.67 o
  -8   4   5          0.09         -0.99         3.42 o
  -7   4   5        252.74        234.38         3.77 o
  -6   4   5       1327.17       1320.95        13.60 o
  -5   4   5        575.37        573.19         4.49 o
  -4   4   5        103.14        116.07         3.18 o
  -3   4   5         40.13         42.33         2.30 o
  -2   4   5        858.95        917.54        14.43 o
  -1   4   5         12.84         19.05         2.77 o
   0   4   5       2870.28       3053.17        15.71 o
   1   4   5        819.46        869.56         7.80 o
   2   4   5        129.49        129.55         3.37 o
   3   4   5         41.60         42.39         2.80 o
   4   4   5        119.57        120.45         2.71 o
   5   4   5         21.28         21.42         3.68 o
   6   4   5          0.04          1.73         3.24 o
   7   4   5        618.95        613.62         5.69 o
   8   4   5         32.76         34.62         2.97 o
   9   4   5          6.70         11.10         3.72 o
  10   4   5         10.20         14.57         3.78 o
  11   4   5          2.57          6.72         4.20 o
 -11   5   5         29.61         35.82         4.85 o
 -10   5   5          0.70          3.31         3.90 o
  -9   5   5         44.47         44.85         3.17 o
  -8   5   5        295.26        290.67         5.69 o
  -7   5   5        683.17        669.70         6.86 o
  -6   5   5        127.76        126.23         3.15 o
  -5   5   5         55.74         52.02         2.47 o
  -4   5   5        216.15        226.63         3.64 o
  -3   5   5        153.90        147.91         3.46 o
  -2   5   5       1592.09       1616.42         7.50 o
  -1   5   5         11.62         14.20         2.53 o
   0   5   5       1493.25       1624.99        26.88 o
   1   5   5        609.53        636.64         5.06 o
   2   5   5        424.87        462.76         4.21 o
   3   5   5         16.94         21.71         2.77 o
   4   5   5         20.41         12.42         2.60 o
   5   5   5         33.07         50.84         3.85 o
   6   5   5        267.83        260.38         5.85 o
   7   5   5         17.14         18.56         5.02 o
   8   5   5        148.40        153.82         4.13 o
   9   5   5        193.03        186.60         4.55 o
  10   5   5         17.63         10.89         4.08 o
  11   5   5          1.04          9.79         4.87 o
 -11   6   5         31.32         21.49         4.19 o
 -10   6   5          0.16          2.76         3.84 o
  -9   6   5         30.87         29.41         3.72 o
  -8   6   5          6.73          8.19         3.49 o
  -7   6   5         61.36         61.48         3.66 o
  -6   6   5        426.10        418.32         4.06 o
  -5   6   5         12.13         16.38         2.90 o
  -4   6   5         62.65         54.86         2.96 o
  -3   6   5        852.70        906.84         5.69 o
  -2   6   5       1343.09       1356.96         8.78 o
  -1   6   5        796.60        836.69         7.02 o
   0   6   5        220.32        221.75         3.94 o
   1   6   5       2248.93       2465.98         8.55 o
   2   6   5        148.99        141.00         3.36 o
   3   6   5          0.22          7.78         3.19 o
   4   6   5        592.94        564.61        10.87 o
   5   6   5         18.70         16.56         3.51 o
   6   6   5        290.09        263.72         5.02 o
   7   6   5        135.23        131.78         4.35 o
   8   6   5          3.39          7.19         5.18 o
   9   6   5         65.87         74.52         9.95 o
  10   6   5          0.27          3.85         2.55 o
  11   6   5          8.70          6.89         4.37 o
 -11   7   5          0.11          0.31         3.44 o
 -10   7   5         42.66         39.60         4.38 o
  -9   7   5          1.77          8.22         4.02 o
  -8   7   5         68.86         67.91         3.78 o
  -7   7   5         30.21         30.01         3.55 o
  -6   7   5        293.03        266.91         4.06 o
  -5   7   5        419.11        396.84         4.17 o
  -4   7   5         39.53         42.73         2.94 o
  -3   7   5        122.84        119.25         3.10 o
  -2   7   5        195.58        208.72         4.14 o
  -1   7   5        238.64        229.74         4.31 o
   0   7   5          4.51          3.01         3.04 o
   1   7   5       1793.33       1776.59        12.83 o
   2   7   5        273.54        297.86         3.94 o
   3   7   5         38.75         40.55         2.88 o
   4   7   5        546.13        558.68        17.06 o
   5   7   5       1583.52       1571.13        10.54 o
   6   7   5          0.87          2.17         4.68 o
   7   7   5         19.87         18.06         4.85 o
   8   7   5          0.30          7.02         5.02 o
   9   7   5         61.04         68.07         4.02 o
  10   7   5          0.22          1.29         3.31 o
 -11   8   5          1.40          3.28         2.94 o
 -10   8   5         17.45         17.80         3.28 o
  -9   8   5          0.23          1.43         3.29 o
  -8   8   5         24.61         30.25         4.25 o
  -7   8   5        234.88        222.94         3.96 o
  -6   8   5         95.77         97.19         2.88 o
  -5   8   5        738.38        726.79        10.31 o
  -4   8   5         25.18         21.43         2.74 o
  -3   8   5          0.17          0.43         3.13 o
  -2   8   5          2.01         11.91         3.37 o
  -1   8   5          5.44         11.62         3.43 o
   0   8   5          7.72          4.91         2.81 o
   1   8   5       1208.34       1255.68         9.22 o
   2   8   5        178.46        195.39         3.96 o
   3   8   5         45.71         34.24         3.51 o
   4   8   5        515.87        512.40        19.57 o
   5   8   5         55.69         54.02         4.01 o
   6   8   5         32.17         29.10         4.85 o
   7   8   5          1.33          3.90         3.37 o
   8   8   5         56.90         64.45         3.90 o
   9   8   5          5.35         16.51         3.90 o
  10   8   5          2.15          1.15         4.02 o
 -11   9   5          1.49          1.23         3.57 o
 -10   9   5          4.79          6.22         3.31 o
  -9   9   5          0.21          2.93         3.06 o
  -8   9   5         13.27         11.17         3.39 o
  -7   9   5        150.66        144.64         3.38 o
  -6   9   5          9.60          8.85         2.59 o
  -5   9   5         16.82         20.28         2.66 o
  -4   9   5        627.99        608.79        12.39 o
  -3   9   5         11.98         16.10         3.19 o
  -2   9   5        181.83        196.68         9.70 o
  -1   9   5        270.48        286.51         5.77 o
   0   9   5        466.13        464.47        12.07 o
   1   9   5        206.82        200.82         3.31 o
   2   9   5         19.53         23.33         2.82 o
   3   9   5         13.32         14.02         2.61 o
   4   9   5        614.27        603.11        10.31 o
   5   9   5         23.52         20.09         2.80 o
   6   9   5         34.96         40.52         4.52 o
   7   9   5         11.98         14.89         3.49 o
   8   9   5         21.48         25.93         3.66 o
   9   9   5          3.63          2.76         3.78 o
  10   9   5          0.15         -1.35         3.40 o
 -11  10   5         20.74         24.12         4.94 o
 -10  10   5          1.93          5.83         3.31 o
  -9  10   5         14.93         12.24         3.57 o
  -8  10   5          3.79          5.41         3.35 o
  -7  10   5          1.15          5.37         2.61 o
  -6  10   5        391.70        368.25         3.75 o
  -5  10   5          2.19          1.49         2.62 o
  -4  10   5        405.52        430.67         4.29 o
  -3  10   5         19.04         22.50         3.25 o
  -2  10   5          0.78         -1.00         3.19 o
  -1  10   5       1463.62       1483.78        26.92 o
   0  10   5         21.39         20.06         3.01 o
   1  10   5        373.17        389.87         4.19 o
   2  10   5        429.84        426.67         5.46 o
   3  10   5        274.33        265.27         4.70 o
   4  10   5        382.71        368.19         7.16 o
   5  10   5         58.17         56.05         2.92 o
   6  10   5        327.02        315.21        11.37 o
   7  10   5          7.37         10.75         3.49 o
   8  10   5          0.01          4.77         3.67 o
   9  10   5         20.59         21.44         4.02 o
  10  10   5         11.03         14.02         3.43 o
 -10  11   5         52.14         54.51         4.08 o
  -9  11   5         24.34         22.56         3.77 o
  -8  11   5         28.30         34.87         3.52 o
  -7  11   5        301.49        286.08         5.17 o
  -6  11   5        481.62        461.94         4.12 o
  -5  11   5        399.63        394.40         3.75 o
  -4  11   5         78.95         80.34         3.40 o
  -3  11   5          5.13          8.70         3.43 o
  -2  11   5         11.73         14.72         2.75 o
  -1  11   5        833.79        874.31        21.99 o
   0  11   5        336.19        322.63         4.77 o
   1  11   5        151.75        142.76         3.36 o
   2  11   5         39.30         41.82         2.74 o
   3  11   5        991.56        965.03         5.27 o
   4  11   5         37.46         36.49         2.55 o
   5  11   5        160.93        152.41         3.30 o
   6  11   5         30.76         26.35         2.97 o
   7  11   5         12.51         12.88         3.60 o
   8  11   5         45.28         46.43         3.90 o
   9  11   5          2.95          8.11         4.02 o
  10  11   5         16.90         14.56         5.27 o
 -10  12   5          4.32          6.52         3.76 o
  -9  12   5         21.33         22.42         3.38 o
  -8  12   5         19.37         19.52         3.43 o
  -7  12   5         11.67         10.44         2.48 o
  -6  12   5         95.49         92.94         3.28 o
  -5  12   5        234.31        239.89         3.68 o
  -4  12   5         20.25         20.57         2.84 o
  -3  12   5        185.12        188.88         4.08 o
  -2  12   5         29.85         30.83         2.84 o
  -1  12   5        138.25        151.10         3.78 o
   0  12   5        226.56        241.32         4.12 o
   1  12   5        334.60        317.49         9.44 o
   2  12   5         11.20         12.64         2.88 o
   3  12   5        330.37        333.52         5.82 o
   4  12   5         35.85         36.24         2.82 o
   5  12   5        183.57        173.00         9.16 o
   6  12   5         17.89         21.27         3.55 o
   7  12   5         39.09         37.07         3.78 o
   8  12   5          1.52          1.57         3.16 o
   9  12   5         13.86         17.05         4.08 o
 -10  13   5          0.12          0.95         3.78 o
  -9  13   5          3.13          5.33         3.77 o
  -8  13   5         15.12         21.97         3.39 o
  -7  13   5          1.65          3.13         2.83 o
  -6  13   5          7.23         10.09         2.58 o
  -5  13   5         47.92         43.78         2.71 o
  -4  13   5        247.50        236.80         7.78 o
  -3  13   5        100.30         99.70         3.72 o
  -2  13   5        110.73        106.84         3.84 o
  -1  13   5        126.90        130.91         3.72 o
   0  13   5        106.87        100.91         3.35 o
   1  13   5         93.97         93.89         3.23 o
   2  13   5        497.81        514.10         7.18 o
   3  13   5          0.04          0.02         2.92 o
   4  13   5          6.49         10.69         2.61 o
   5  13   5        189.39        178.98         5.61 o
   6  13   5          0.12          7.61         3.55 o
   7  13   5         34.99         43.97         3.84 o
   8  13   5         18.66         22.45         4.02 o
   9  13   5          2.92          0.54         4.13 o
  -9  14   5         15.08         13.99         3.72 o
  -8  14   5          2.97          7.21         3.59 o
  -7  14   5         29.14         28.91         3.05 o
  -6  14   5        177.67        185.26         4.55 o
  -5  14   5          8.00          7.56         3.09 o
  -4  14   5        600.28        604.67        17.31 o
  -3  14   5         88.51         90.02         3.21 o
  -2  14   5          0.80          0.09         3.37 o
  -1  14   5          5.86          9.44         3.25 o
   0  14   5         19.54         26.40         3.26 o
   1  14   5        152.46        151.67         3.50 o
   2  14   5        195.93        209.34         5.00 o
   3  14   5          3.31          4.51         3.19 o
   4  14   5        406.11        388.53         4.76 o
   5  14   5          1.82         -0.89         2.41 o
   6  14   5          0.74          3.43         3.67 o
   7  14   5          3.17          4.87         3.78 o
   8  14   5          1.45          3.33         3.96 o
   9  14   5          0.02         -3.03         4.31 o
  -9  15   5          0.05          4.45         3.37 o
  -8  15   5          3.99          5.80         3.82 o
  -7  15   5          3.19          3.03         3.08 o
  -6  15   5         36.12         38.77         3.20 o
  -5  15   5        174.39        159.58         7.69 o
  -4  15   5        450.69        438.28        11.54 o
  -3  15   5         71.83         78.75         5.02 o
  -2  15   5         27.98         33.81         3.68 o
  -1  15   5          0.33          0.67         3.07 o
   0  15   5         33.67         44.04         6.04 o
   1  15   5         22.56         19.04         3.24 o
   2  15   5        370.67        383.21         7.59 o
   3  15   5        964.39        910.81        20.83 o
   4  15   5         18.60         24.10         2.92 o
   5  15   5         65.75         60.01         3.12 o
   6  15   5          4.39          6.14         3.83 o
   7  15   5          6.37          8.27         3.83 o
   8  15   5         65.45         65.08         4.93 o
  -9  16   5         33.94         38.17        11.87 o
  -8  16   5         57.70         63.77         4.87 o
  -7  16   5          0.29         -0.36         3.14 o
  -6  16   5         36.63         39.51         3.36 o
  -5  16   5          4.49          1.27         3.18 o
  -4  16   5         39.98         33.15         3.17 o
  -3  16   5          2.88          5.02         4.60 o
  -2  16   5         38.08         36.12         3.49 o
  -1  16   5         33.12         33.61         3.55 o
   0  16   5         49.95         50.31         3.33 o
   1  16   5          0.32          1.91         3.12 o
   2  16   5          3.52          5.60         3.06 o
   3  16   5        173.88        165.67         5.43 o
   4  16   5         25.10         20.25         3.07 o
   5  16   5          7.42          5.58         3.13 o
   6  16   5         31.13         28.11         5.18 o
   7  16   5         29.75         27.37         5.18 o
   8  16   5          4.32          1.59         4.26 o
  -8  17   5          5.84          5.01         4.26 o
  -7  17   5         21.47         24.89         3.41 o
  -6  17   5          1.54          4.17         3.48 o
  -5  17   5         78.16         78.50         4.02 o
  -4  17   5         46.50         49.47         4.85 o
  -3  17   5         96.77         99.99         3.84 o
  -2  17   5          2.82          2.61         3.49 o
  -1  17   5         22.77         20.43         3.49 o
   0  17   5         28.80         35.10         3.39 o
   1  17   5          3.15          6.84         2.60 o
   2  17   5         67.56         68.64         3.31 o
   3  17   5         68.13         69.87         3.43 o
   4  17   5          7.01         11.61         3.12 o
   5  17   5          5.46          5.57         3.25 o
   6  17   5         32.35         26.42         4.50 o
   7  17   5          0.49          1.99         4.70 o
  -8  18   5          0.45          2.34         9.87 o
  -7  18   5         12.31         11.49         3.66 o
  -6  18   5          2.65          5.02         3.90 o
  -5  18   5         32.32         25.93         3.28 o
  -4  18   5         15.90         21.13         3.72 o
  -3  18   5         10.01          7.40         3.61 o
  -2  18   5        173.55        168.74         5.52 o
  -1  18   5         21.49         20.89         3.61 o
   0  18   5         34.45         36.82         3.41 o
   1  18   5          2.76          4.78         3.20 o
   2  18   5        292.14        295.83         9.26 o
   3  18   5         18.13         19.55         3.25 o
   4  18   5          4.79          4.61         3.29 o
   5  18   5          2.37          3.48         3.33 o
   6  18   5         26.85         31.95         4.31 o
   7  18   5          0.01          1.47         4.25 o
  -7  19   5          6.43          5.27         4.26 o
  -6  19   5          7.96         12.20         5.44 o
  -5  19   5         86.30        104.50         4.20 o
  -4  19   5          0.49         -3.09         4.77 o
  -3  19   5         41.34         38.89         3.78 o
  -2  19   5          4.28          7.85         3.61 o
  -1  19   5          4.35          0.59         3.67 o
   0  19   5         88.48         99.03         3.93 o
   1  19   5        181.61        173.06         4.13 o
   2  19   5          5.49          4.32         3.29 o
   3  19   5          6.89          8.93         3.15 o
   4  19   5          1.46          2.06         3.39 o
   5  19   5         21.15         17.79         3.62 o
   6  19   5          9.26          8.05         4.31 o
  -6  20   5         49.82         55.36         6.10 o
  -5  20   5          9.88         16.83         4.08 o
  -4  20   5          2.97          1.76         4.02 o
  -3  20   5         40.01         31.14         4.02 o
  -2  20   5          5.58          7.57         3.72 o
  -1  20   5         32.62         30.01         3.83 o
   0  20   5         22.67         22.60         3.66 o
   1  20   5         43.60         35.69         3.58 o
   2  20   5          5.90         12.64         3.37 o
   3  20   5         78.45         75.07         3.72 o
   4  20   5         17.98         18.13         3.41 o
   5  20   5         28.53         35.23         4.27 o
  -5  21   5          1.64          4.10         4.26 o
  -4  21   5          0.27         -3.90         3.90 o
  -3  21   5          4.26          3.32         3.96 o
  -2  21   5          0.66          4.60         3.90 o
  -1  21   5         29.74         33.04         4.02 o
   0  21   5          1.18          0.11         3.96 o
   1  21   5          8.56         10.89         3.48 o
   2  21   5          2.74          1.24         3.61 o
   3  21   5         10.10          7.34         3.60 o
   4  21   5          0.01         -3.09         3.60 o
   5  21   5         41.29         39.80         8.03 o
  -4  22   5         15.77         16.18         4.25 o
  -3  22   5          0.36          4.18         4.14 o
  -2  22   5          0.26          1.09         4.14 o
  -1  22   5          1.18          4.71         4.08 o
   0  22   5         21.54         26.34         4.38 o
   1  22   5          6.17          5.25         4.05 o
   2  22   5          0.30          0.51         3.58 o
   3  22   5          0.03          3.62         3.72 o
  -3  23   5          4.72          3.85         6.02 o
  -2  23   5         23.67         21.76         4.49 o
  -1  23   5          0.48          0.25         4.13 o
   0  23   5         30.16         36.14         4.49 o
   1  23   5          5.11          7.93         4.21 o
   2  23   5         11.90          8.79         4.08 o
 -11   0   6         13.72          8.53         5.85 o
 -10   0   6         11.23          6.35         5.35 o
  -9   0   6          0.01         -2.51         4.85 o
  -8   0   6         23.52         32.11         5.35 o
  -7   0   6          0.08          2.51         4.85 o
  -6   0   6          0.37         -3.01         4.85 o
  -5   0   6        208.48        215.70         4.31 o
  -4   0   6        748.72        785.49        21.24 o
  -3   0   6       1313.31       1451.38        42.39 o
  -2   0   6       4476.72       4681.46        92.81 o
  -1   0   6        906.56        919.88        19.57 o
   0   0   6        425.36        409.89         6.35 o
   1   0   6         12.63         14.33         3.36 o
   2   0   6       1474.32       1619.74        29.43 o
   3   0   6        264.85        267.57         6.19 o
   4   0   6         76.63         84.79         5.02 o
   5   0   6         56.75         54.52         4.85 o
   6   0   6        281.95        291.32         6.35 o
   7   0   6         34.71         35.29         5.02 o
   8   0   6        111.99        120.91         5.69 o
   9   0   6         11.72         13.21         5.35 o
  10   0   6          5.13         10.54         5.52 o
  11   0   6          2.27         -0.17         6.52 o
 -11   1   6          6.99          7.98         4.08 o
 -10   1   6          8.17          5.60         3.78 o
  -9   1   6         82.91         78.48         3.83 o
  -8   1   6        160.26        144.59         6.19 o
  -7   1   6        719.46        745.38         9.45 o
  -6   1   6          0.98          2.65         3.37 o
  -5   1   6         65.21         65.86         3.11 o
  -4   1   6         34.45         35.20         2.44 o
  -3   1   6        140.62        135.01         2.93 o
  -2   1   6        219.61        219.37         3.24 o
  -1   1   6       6523.20       6367.29        37.97 o
   0   1   6        814.78        810.82         9.90 o
   1   1   6       1861.70       1903.61        17.52 o
   2   1   6        104.38        119.63         4.43 o
   3   1   6        517.17        563.30         4.38 o
   4   1   6        119.61        121.44         3.61 o
   5   1   6        165.94        170.43         3.84 o
   6   1   6         18.96         17.43         2.84 o
   7   1   6         14.40         15.68         3.37 o
   8   1   6        143.81        147.22         5.69 o
   9   1   6          4.07          7.18         5.18 o
  10   1   6          0.42         -0.50         4.02 o
  11   1   6          0.02          4.98         4.31 o
 -11   2   6          9.93          6.71         3.50 o
 -10   2   6         25.11         21.74         3.84 o
  -9   2   6          1.03          3.01         5.18 o
  -8   2   6        416.39        411.65         7.78 o
  -7   2   6        133.73        136.89         3.90 o
  -6   2   6        159.34        154.79         3.21 o
  -5   2   6        415.62        400.34         7.18 o
  -4   2   6        154.07        139.70         2.83 o
  -3   2   6         51.38         56.46         2.67 o
  -2   2   6        101.58         91.49         2.74 o
  -1   2   6        126.74        116.27         2.92 o
   0   2   6       2303.37       2368.29        20.08 o
   1   2   6        234.03        241.87         3.27 o
   2   2   6        204.25        179.13         3.31 o
   3   2   6        374.20        375.38         3.86 o
   4   2   6          3.71          8.78         3.07 o
   5   2   6        120.48        122.63         3.66 o
   6   2   6        120.53        119.84         5.69 o
   7   2   6         58.24         56.95         3.61 o
   8   2   6          7.14         10.65         4.26 o
   9   2   6          7.38         11.80         3.72 o
  10   2   6         12.49         14.02         5.18 o
  11   2   6          0.56          0.84         4.38 o
 -11   3   6         21.05         21.41         4.20 o
 -10   3   6         23.67         29.42         3.90 o
  -9   3   6         46.34         50.16         3.83 o
  -8   3   6         33.01         25.58         3.61 o
  -7   3   6         97.88         92.07         4.85 o
  -6   3   6         10.47         12.56         2.61 o
  -5   3   6        225.93        236.14         3.37 o
  -4   3   6        555.16        565.61         9.03 o
  -3   3   6         87.44        101.10         2.79 o
  -2   3   6        276.24        259.57         3.51 o
  -1   3   6       1978.10       1985.30        13.73 o
   0   3   6        260.30        242.63         3.32 o
   1   3   6        793.99        858.37         5.19 o
   2   3   6        396.46        437.62         5.01 o
   3   3   6        519.03        519.69         4.52 o
   4   3   6        339.50        335.27        10.79 o
   5   3   6         56.67         49.17         5.02 o
   6   3   6         31.00         30.20         3.49 o
   7   3   6        207.52        198.97         4.25 o
   8   3   6         82.82         86.71         3.90 o
   9   3   6         38.48         35.27         4.43 o
  10   3   6          1.54          5.65         3.31 o
 -11   4   6          0.31          3.80         6.52 o
 -10   4   6         13.34         12.65         3.78 o
  -9   4   6         11.19          6.93         3.72 o
  -8   4   6        213.65        230.97         4.31 o
  -7   4   6        199.06        185.29         4.12 o
  -6   4   6         78.64         73.96         2.86 o
  -5   4   6        116.61        111.98         2.81 o
  -4   4   6         44.92         51.39         2.94 o
  -3   4   6         60.66         48.29         2.67 o
  -2   4   6         39.64         37.59         2.74 o
  -1   4   6         22.94         14.22         2.55 o
   0   4   6        886.88       1007.78         5.39 o
   1   4   6       2317.50       2479.53        19.43 o
   2   4   6         65.90         77.18         2.86 o
   3   4   6        129.45        129.82         3.09 o
   4   4   6        110.51        133.24         4.88 o
   5   4   6        339.99        328.35         8.86 o
   6   4   6        624.71        605.62        13.29 o
   7   4   6         66.57         74.17         3.67 o
   8   4   6          9.60          9.70         3.67 o
   9   4   6          3.13          0.75         3.78 o
  10   4   6          0.12          4.16         3.96 o
 -11   5   6          0.44         -1.33         4.20 o
 -10   5   6          7.48          8.63         4.68 o
  -9   5   6         44.39         42.34         4.06 o
  -8   5   6          0.03          3.53         3.37 o
  -7   5   6        107.30        101.95         3.88 o
  -6   5   6        175.17        188.32         3.38 o
  -5   5   6        135.78        141.94         4.23 o
  -4   5   6        105.36        103.21         2.82 o
  -3   5   6        325.26        299.88         3.98 o
  -2   5   6        789.61        847.10         5.12 o
  -1   5   6         87.76         80.73         3.05 o
   0   5   6        126.66        130.09         3.90 o
   1   5   6          8.02         12.59         2.47 o
   2   5   6        817.13        813.96         7.52 o
   3   5   6         29.04         30.92         2.41 o
   4   5   6        359.37        352.91         3.72 o
   5   5   6         38.12         31.57         3.49 o
   6   5   6        111.81        107.60         3.90 o
   7   5   6          1.12          0.97         3.49 o
   8   5   6         31.64         33.55         5.52 o
   9   5   6          0.19          1.47         3.12 o
  10   5   6          1.47          5.71         4.43 o
 -11   6   6         21.51         16.24         4.37 o
 -10   6   6         14.38         12.37         4.26 o
  -9   6   6          7.15         11.83         3.72 o
  -8   6   6          5.02          4.42         3.86 o
  -7   6   6        135.94        148.58         4.94 o
  -6   6   6        141.52        134.86         5.70 o
  -5   6   6         29.20         26.18         2.96 o
  -4   6   6        177.94        181.36         3.52 o
  -3   6   6         65.25         66.89         2.72 o
  -2   6   6        270.34        283.85         4.11 o
  -1   6   6         74.50         78.37         2.98 o
   0   6   6         51.15         51.40         3.12 o
   1   6   6          1.71          0.47         2.47 o
   2   6   6          6.10          5.87         2.86 o
   3   6   6         95.36         99.42         2.98 o
   4   6   6         44.98         37.07         2.98 o
   5   6   6        605.08        600.71         8.78 o
   6   6   6        296.89        281.18         5.44 o
   7   6   6        246.11        236.41         5.18 o
   8   6   6          0.51          1.91         4.18 o
   9   6   6         11.30         10.17         4.85 o
  10   6   6          9.88          8.52         4.13 o
 -11   7   6          8.15          5.25         4.25 o
 -10   7   6         13.63         16.53         4.38 o
  -9   7   6          8.12         10.27         3.72 o
  -8   7   6         42.38         36.45         4.35 o
  -7   7   6        199.42        204.28         5.26 o
  -6   7   6        133.75        130.08         2.97 o
  -5   7   6        250.65        239.50         4.61 o
  -4   7   6         46.84         46.13         3.02 o
  -3   7   6        135.76        138.56         3.12 o
  -2   7   6        153.55        170.08         3.85 o
  -1   7   6        102.37        103.34         3.29 o
   0   7   6        281.71        326.23         4.19 o
   1   7   6          6.69          6.60         2.86 o
   2   7   6         16.81         20.05         2.70 o
   3   7   6         35.57         34.30         2.39 o
   4   7   6        349.37        349.33         4.50 o
   5   7   6        181.69        179.80         7.11 o
   6   7   6          6.12          0.83         3.49 o
   7   7   6         11.87          7.69         3.67 o
   8   7   6         47.12         45.76         2.84 o
   9   7   6          0.27          3.01         3.06 o
  10   7   6          2.98          4.27         3.41 o
 -11   8   6          3.85          4.76         3.56 o
 -10   8   6          0.03          0.35         3.25 o
  -9   8   6         13.56         14.89         3.71 o
  -8   8   6        169.43        169.89         6.19 o
  -7   8   6        351.19        354.29         6.21 o
  -6   8   6        355.19        333.21         3.86 o
  -5   8   6        447.72        444.77         4.42 o
  -4   8   6         57.82         61.93         2.99 o
  -3   8   6         58.56         56.30         2.93 o
  -2   8   6         13.46         18.07         3.31 o
  -1   8   6        454.42        454.80         6.69 o
   0   8   6        549.22        592.90        18.35 o
   1   8   6        380.41        378.96         4.08 o
   2   8   6        268.74        271.94         3.60 o
   3   8   6          1.57          1.75         2.19 o
   4   8   6         88.45         84.59         4.33 o
   5   8   6        239.22        244.81         8.78 o
   6   8   6         45.00         50.00         5.18 o
   7   8   6          2.24          3.55         2.54 o
   8   8   6          4.59         -2.18         3.66 o
   9   8   6          2.65          8.03         3.55 o
  10   8   6          2.55          5.29         3.00 o
 -11   9   6          3.96          2.68         4.61 o
 -10   9   6          1.26          3.50         3.49 o
  -9   9   6          0.09         -0.75         3.21 o
  -8   9   6          9.09         11.29         3.20 o
  -7   9   6         23.68         23.67         2.49 o
  -6   9   6        172.55        165.48         2.92 o
  -5   9   6        243.70        231.83         3.24 o
  -4   9   6         23.00         25.63         2.60 o
  -3   9   6         79.91         77.78         8.70 o
  -2   9   6        196.45        189.96         3.84 o
  -1   9   6          1.55          0.00         3.13 o
   0   9   6        199.94        207.50         4.28 o
   1   9   6          0.39          0.85         2.59 o
   2   9   6        197.81        194.56         3.13 o
   3   9   6         33.54         33.90         2.86 o
   4   9   6        359.33        340.30         8.03 o
   5   9   6          2.60         -0.84         3.49 o
   6   9   6        159.60        157.70         5.69 o
   7   9   6         10.68          9.20         3.55 o
   8   9   6         14.60         16.49         4.10 o
   9   9   6          6.01          8.33         3.25 o
  10   9   6          6.15          8.02         3.54 o
 -10  10   6         10.48         10.75         3.62 o
  -9  10   6         43.07         38.11         3.83 o
  -8  10   6          4.89          7.71         3.42 o
  -7  10   6         17.95         18.44         2.78 o
  -6  10   6          0.29          0.92         2.93 o
  -5  10   6          1.73          2.80         2.83 o
  -4  10   6         64.08         66.41         3.67 o
  -3  10   6          5.83         11.42         3.37 o
  -2  10   6       1044.87       1020.48        18.65 o
  -1  10   6        201.35        183.90         5.18 o
   0  10   6        177.08        174.18         5.55 o
   1  10   6         26.90         26.68         2.40 o
   2  10   6         53.63         54.74         2.73 o
   3  10   6        137.39        139.79         3.31 o
   4  10   6         37.65         36.94         2.61 o
   5  10   6         86.60         85.61         3.02 o
   6  10   6         51.12         55.56         3.78 o
   7  10   6         19.89         18.58         3.18 o
   8  10   6          2.70          5.39         3.72 o
   9  10   6          2.11          6.48         2.88 o
 -10  11   6         16.03         17.30         3.96 o
  -9  11   6         18.45         19.23         3.77 o
  -8  11   6          7.43          6.82         2.97 o
  -7  11   6          0.45         -2.10         2.83 o
  -6  11   6          0.11          1.28         2.95 o
  -5  11   6         20.49         21.52         2.59 o
  -4  11   6        346.31        369.59         4.55 o
  -3  11   6         11.98         13.24         2.81 o
  -2  11   6        395.16        386.39         4.61 o
  -1  11   6        221.86        213.31         4.08 o
   0  11   6         77.43         81.51         6.27 o
   1  11   6        287.71        295.94         3.61 o
   2  11   6         88.85         84.05         2.87 o
   3  11   6        357.24        363.66         3.94 o
   4  11   6        102.02        102.67         3.31 o
   5  11   6         96.61         94.76         3.15 o
   6  11   6         31.48         34.40         3.12 o
   7  11   6         41.61         54.56         3.90 o
   8  11   6          0.01          0.19         3.84 o
   9  11   6          0.02          3.63         4.20 o
 -10  12   6          0.12         -0.22         3.26 o
  -9  12   6          6.25          8.51         3.03 o
  -8  12   6         86.14         75.22         3.86 o
  -7  12   6         50.87         56.39         2.99 o
  -6  12   6        160.35        157.82         3.48 o
  -5  12   6         77.85         71.94         3.72 o
  -4  12   6         87.23         94.01         5.10 o
  -3  12   6          3.12          2.84         3.37 o
  -2  12   6         23.99         20.77         3.55 o
  -1  12   6        143.51        157.86         3.96 o
   0  12   6        372.23        357.64         3.90 o
   1  12   6         68.32         68.38         2.97 o
   2  12   6          7.19          4.14         2.96 o
   3  12   6        105.09        100.87         3.17 o
   4  12   6         58.84         57.50         2.78 o
   5  12   6         41.60         36.40         2.34 o
   6  12   6         26.66         30.46         3.78 o
   7  12   6          0.35          0.25         3.20 o
   8  12   6          0.94          1.55         3.25 o
   9  12   6         19.12         23.26         4.20 o
  -9  13   6         22.80         23.63         3.88 o
  -8  13   6         42.03         40.64         3.94 o
  -7  13   6          5.52         10.92         3.12 o
  -6  13   6          0.39         -0.08         3.08 o
  -5  13   6         66.17         61.48         3.78 o
  -4  13   6        235.50        244.23         3.85 o
  -3  13   6        135.42        143.99         3.60 o
  -2  13   6        124.24        118.85         3.78 o
  -1  13   6          4.16          7.27         3.31 o
   0  13   6         52.41         50.05         4.35 o
   1  13   6         15.92         12.53         2.74 o
   2  13   6        146.44        149.60         3.41 o
   3  13   6          9.20          6.82         2.90 o
   4  13   6        145.30        137.68         3.37 o
   5  13   6          1.33          3.63         2.89 o
   6  13   6          1.14          2.87         3.71 o
   7  13   6          8.97          6.75         3.90 o
   8  13   6         13.47         13.88         4.14 o
   9  13   6          6.01          8.87         4.31 o
  -9  14   6         16.36         15.80         4.01 o
  -8  14   6          0.27         -2.26         3.22 o
  -7  14   6          0.87          2.93         3.17 o
  -6  14   6         27.75         24.38         3.46 o
  -5  14   6         35.61         33.85         3.67 o
  -4  14   6        574.92        581.74         5.50 o
  -3  14   6        224.19        226.34        16.31 o
  -2  14   6         21.55         22.24         3.43 o
  -1  14   6        197.89        194.62         9.53 o
   0  14   6        785.26        792.06         5.29 o
   1  14   6        287.07        300.97         4.09 o
   2  14   6        254.77        253.41         4.28 o
   3  14   6        353.88        348.66         4.07 o
   4  14   6          4.82          7.89         3.06 o
   5  14   6         15.87         16.48         2.78 o
   6  14   6          1.14          2.75         3.83 o
   7  14   6         22.97         28.62         6.61 o
   8  14   6          0.07          1.73         3.68 o
  -9  15   6          0.03          4.84         3.49 o
  -8  15   6         18.58         21.98         4.30 o
  -7  15   6          0.38          1.27         3.31 o
  -6  15   6          7.47          9.51         3.12 o
  -5  15   6         77.34         88.33         3.78 o
  -4  15   6        155.82        152.01         4.02 o
  -3  15   6          6.71         11.29         3.43 o
  -2  15   6         25.00         28.78         3.37 o
  -1  15   6         46.46         42.56         3.49 o
   0  15   6         15.06         13.29         3.25 o
   1  15   6          2.20          5.76         2.88 o
   2  15   6         10.01         16.93         3.10 o
   3  15   6          1.72          1.18         3.07 o
   4  15   6         44.84         42.47         3.33 o
   5  15   6          0.01          3.04         2.99 o
   6  15   6          1.04         -0.59         2.74 o
   7  15   6         10.30         12.04         4.02 o
   8  15   6         18.51         16.41         6.69 o
  -8  16   6          1.12          1.02         4.45 o
  -7  16   6          0.01          2.28         3.96 o
  -6  16   6         41.79         41.23         3.90 o
  -5  16   6         56.10         63.30         3.33 o
  -4  16   6          0.42          3.76         3.55 o
  -3  16   6        183.23        189.07         4.14 o
  -2  16   6          8.98         10.61         5.94 o
  -1  16   6          2.26          1.80         3.37 o
   0  16   6         87.83         86.35         3.72 o
   1  16   6         47.54         64.31         3.16 o
   2  16   6         51.26         46.11         3.34 o
   3  16   6          0.41          5.95         3.10 o
   4  16   6          8.54          6.87         3.23 o
   5  16   6         11.57          7.75         3.15 o
   6  16   6          0.32          0.66         3.21 o
   7  16   6          6.21         13.21         4.26 o
  -8  17   6         11.96         14.01         5.07 o
  -7  17   6          0.21          6.71         4.08 o
  -6  17   6          3.93         -1.42         3.90 o
  -5  17   6        122.06        119.80         4.20 o
  -4  17   6          0.41          2.28         3.49 o
  -3  17   6         11.25          7.28         3.61 o
  -2  17   6        345.44        346.60         4.36 o
  -1  17   6        248.22        256.62         4.43 o
   0  17   6         43.64         43.88         3.61 o
   1  17   6          4.10          6.10         2.68 o
   2  17   6         31.81         29.26         3.40 o
   3  17   6          0.01          2.27         3.21 o
   4  17   6          0.19          2.17         3.12 o
   5  17   6         10.97         18.84         3.41 o
   6  17   6          0.02          2.00         3.35 o
   7  17   6         18.37         19.72         4.37 o
  -7  18   6         14.60         13.76         4.31 o
  -6  18   6          0.14         -1.67         3.90 o
  -5  18   6          1.98          8.35         6.44 o
  -4  18   6         11.59          9.49         3.84 o
  -3  18   6         67.92         79.54         4.68 o
  -2  18   6         17.55         17.86         5.35 o
  -1  18   6          1.20          2.01         3.67 o
   0  18   6         36.88         35.78         5.10 o
   1  18   6         64.21         63.67         3.48 o
   2  18   6          4.60          3.61         3.34 o
   3  18   6          0.10          4.28         3.33 o
   4  18   6          2.00          0.43         3.31 o
   5  18   6          0.54          3.18         3.28 o
   6  18   6         25.78         23.04         3.72 o
  -6  19   6         19.28         20.93         4.38 o
  -5  19   6         20.76         26.58         6.69 o
  -4  19   6         62.16         52.69         3.61 o
  -3  19   6          4.86         12.87         3.61 o
  -2  19   6         45.11         42.69         3.96 o
  -1  19   6          0.20          2.89         3.72 o
   0  19   6          3.77          7.87         3.72 o
   1  19   6          3.13          3.24         3.32 o
   2  19   6         99.37        101.54         5.83 o
   3  19   6          4.55          7.22         3.35 o
   4  19   6          1.84          1.42         3.55 o
   5  19   6          8.84          7.45         3.44 o
   6  19   6          3.83          4.39         3.84 o
  -6  20   6         30.10         33.28         7.78 o
  -5  20   6         35.15         24.86         4.31 o
  -4  20   6         17.15          9.75         4.02 o
  -3  20   6         50.78         43.41         4.08 o
  -2  20   6          0.08          1.66         3.96 o
  -1  20   6          4.57          4.68         3.90 o
   0  20   6          1.04          0.33         4.52 o
   1  20   6          1.14          4.77         3.49 o
   2  20   6         17.38         24.14         3.59 o
   3  20   6          5.42          5.35         3.45 o
   4  20   6          0.47          0.16         3.44 o
   5  20   6          4.62          7.75         3.80 o
  -5  21   6          0.52          2.94         4.31 o
  -4  21   6          2.95          6.56         4.52 o
  -3  21   6         15.16         15.08         4.08 o
  -2  21   6         15.38         19.81         3.37 o
  -1  21   6          0.88          0.66         3.96 o
   0  21   6          6.48          5.29         4.08 o
   1  21   6         25.77         27.30         7.19 o
   2  21   6          3.31          5.76         3.57 o
   3  21   6         16.19         14.77         3.72 o
   4  21   6         41.08         45.70         4.90 o
  -3  22   6          5.98         10.54         4.31 o
  -2  22   6         36.55         34.58         4.31 o
  -1  22   6          0.72         -0.14         4.20 o
   0  22   6         25.25         30.09         4.26 o
   1  22   6          1.35          4.69         4.20 o
   2  22   6          2.05          5.78         3.91 o
   3  22   6          0.02          0.17         5.85 o
  -1  23   6          0.03         -1.34         6.02 o
   0  23   6          0.16          2.25         4.31 o
 -11   1   7          2.04          5.00         4.93 o
 -10   1   7          0.20          3.01         3.84 o
  -9   1   7         53.02         46.56         3.72 o
  -8   1   7          2.73          4.54         3.37 o
  -7   1   7         43.04         49.25         4.01 o
  -6   1   7          6.53          6.67         3.24 o
  -5   1   7         33.03         34.62         2.49 o
  -4   1   7         66.56         66.86         2.79 o
  -3   1   7         99.11        103.71         2.87 o
  -2   1   7         78.99         91.78         2.77 o
  -1   1   7        171.08        164.28         3.04 o
   0   1   7          3.07          1.52         2.41 o
   1   1   7         29.93         25.02         2.32 o
   2   1   7          3.83          6.93         2.21 o
   3   1   7         13.22         16.76         2.61 o
   4   1   7        514.25        486.52        10.54 o
   5   1   7        144.37        129.71         3.76 o
   6   1   7        155.31        155.45         3.90 o
   7   1   7         46.48         45.53         3.66 o
   8   1   7         39.33         41.40         3.66 o
   9   1   7          2.12          1.25         3.78 o
  10   1   7          0.00          7.78         4.07 o
 -11   2   7          0.20          3.93         4.14 o
 -10   2   7         17.48         23.96         4.30 o
  -9   2   7         76.08         75.91         3.96 o
  -8   2   7         33.73         31.36         3.66 o
  -7   2   7         70.73         76.62         3.72 o
  -6   2   7         52.99         53.17         2.86 o
  -5   2   7         38.96         37.85         2.51 o
  -4   2   7          9.12         11.03         2.34 o
  -3   2   7        469.91        458.36         3.86 o
  -2   2   7         10.67         21.52         5.51 o
  -1   2   7        222.49        225.59         3.30 o
   0   2   7        206.81        206.50         3.50 o
   1   2   7        774.41        767.72         5.87 o
   2   2   7        306.46        327.42         8.01 o
   3   2   7         83.77         83.23         3.08 o
   4   2   7         17.86         19.44         4.35 o
   5   2   7        217.88        212.56         4.14 o
   6   2   7        529.51        549.04         8.28 o
   7   2   7         46.74         45.64         3.67 o
   8   2   7         22.52         29.00         4.01 o
   9   2   7          0.31          4.70         3.84 o
  10   2   7          1.88         -0.35         4.13 o
 -11   3   7         37.81         39.50         4.31 o
 -10   3   7          0.51          6.40         3.90 o
  -9   3   7          9.88          6.85         3.66 o
  -8   3   7          1.21          6.86         5.02 o
  -7   3   7         59.90         56.44         4.10 o
  -6   3   7        461.28        454.90         5.86 o
  -5   3   7          0.17          0.69         2.57 o
  -4   3   7        129.11        137.03         2.71 o
  -3   3   7          6.87          6.75         2.41 o
  -2   3   7         14.09         18.00         2.51 o
  -1   3   7          1.74          1.99         2.44 o
   0   3   7        970.28        985.74         5.10 o
   1   3   7        249.56        229.02         3.10 o
   2   3   7        333.58        332.49         3.76 o
   3   3   7         25.69         22.20         2.64 o
   4   3   7         88.00         85.15         2.87 o
   5   3   7        203.56        222.05         4.85 o
   6   3   7         77.16         84.93         3.72 o
   7   3   7         20.23         22.40         3.55 o
   8   3   7         30.78         29.07         3.25 o
   9   3   7          2.37          4.39         8.36 o
  10   3   7          0.21          6.52         4.14 o
 -11   4   7         40.95         35.20         4.85 o
 -10   4   7          0.93          0.12         4.60 o
  -9   4   7          8.66         10.40         3.78 o
  -8   4   7          2.62          0.98         3.49 o
  -7   4   7          0.19          2.33         2.73 o
  -6   4   7        273.82        269.94         5.92 o
  -5   4   7        206.32        224.79         3.41 o
  -4   4   7          2.99          4.47         2.61 o
  -3   4   7          9.00         10.94         2.47 o
  -2   4   7          4.35          3.71         2.41 o
  -1   4   7        217.53        217.01         3.29 o
   0   4   7          1.05          1.52         2.46 o
   1   4   7        327.19        339.28         4.00 o
   2   4   7        251.64        229.88         3.41 o
   3   4   7          6.83         10.17         2.25 o
   4   4   7         29.90         33.08         3.50 o
   5   4   7         31.99         35.64         3.49 o
   6   4   7        232.46        234.42         4.31 o
   7   4   7        141.89        136.33         4.08 o
   8   4   7         65.98         68.90         3.90 o
   9   4   7          7.40          7.72         3.43 o
  10   4   7          0.54          4.08         4.13 o
 -11   5   7          4.49          8.49         4.25 o
 -10   5   7          0.35          1.60         3.95 o
  -9   5   7         17.46         19.49         3.84 o
  -8   5   7         37.66         33.25         3.78 o
  -7   5   7         12.32         14.51         2.94 o
  -6   5   7        123.77        123.23         3.35 o
  -5   5   7         27.78         31.41         2.96 o
  -4   5   7        135.60        130.25         3.22 o
  -3   5   7         65.54         62.26         2.73 o
  -2   5   7         33.90         36.75         2.45 o
  -1   5   7        408.21        417.81         3.93 o
   0   5   7       1227.42       1227.52         8.23 o
   1   5   7         92.03         89.93         3.12 o
   2   5   7         20.93         23.05         2.92 o
   3   5   7          1.24          3.89         3.20 o
   4   5   7        182.22        190.53         3.38 o
   5   5   7         74.54         71.36         3.09 o
   6   5   7          6.10          7.79         2.78 o
   7   5   7          0.01         -1.30         5.44 o
   8   5   7         26.19         27.61         5.77 o
   9   5   7          3.47          7.98         3.25 o
  10   5   7          0.50          3.76         4.14 o
 -11   6   7          3.93          6.58         4.19 o
 -10   6   7         10.41         11.83         4.13 o
  -9   6   7          0.18          1.59         3.78 o
  -8   6   7         24.72         19.94         4.10 o
  -7   6   7         66.57         61.09         3.18 o
  -6   6   7          6.77         10.10         2.86 o
  -5   6   7        259.08        255.35         7.57 o
  -4   6   7         51.91         55.56         3.01 o
  -3   6   7         14.16         11.43         2.49 o
  -2   6   7         89.55         95.56         3.11 o
  -1   6   7        115.80        125.90         3.44 o
   0   6   7         31.39         34.84         2.48 o
   1   6   7        191.66        182.44         3.39 o
   2   6   7          6.06          9.31         2.60 o
   3   6   7         30.94         31.10         2.94 o
   4   6   7        100.03        109.65         4.35 o
   5   6   7         17.93         19.39         3.60 o
   6   6   7         46.11         56.44         3.67 o
   7   6   7          4.52          3.09         3.55 o
   8   6   7          9.16          5.60         3.78 o
   9   6   7          2.85         -0.50         3.25 o
  10   6   7          0.23          8.62         4.25 o
 -11   7   7          5.70         14.13         4.26 o
 -10   7   7          0.02          3.99         4.08 o
  -9   7   7         79.70         92.16         5.60 o
  -8   7   7         29.11         27.54         3.59 o
  -7   7   7        152.09        155.70         5.12 o
  -6   7   7        123.62        132.04         5.70 o
  -5   7   7        108.02        105.96         2.98 o
  -4   7   7         25.03         22.09         3.04 o
  -3   7   7        129.17        123.78         3.40 o
  -2   7   7        319.37        332.21         4.31 o
  -1   7   7        440.12        467.00         4.49 o
   0   7   7        285.10        267.28         3.85 o
   1   7   7         31.91         25.75         2.92 o
   2   7   7          0.47          0.88         1.93 o
   3   7   7         14.46         19.02         2.41 o
   4   7   7        410.68        412.87         9.38 o
   5   7   7         53.49         54.60         2.96 o
   6   7   7        191.52        194.03         4.08 o
   7   7   7        123.97        120.06         4.13 o
   8   7   7         43.11         43.18         4.68 o
   9   7   7          0.60         -2.43         3.19 o
  10   7   7          4.62          7.85         3.54 o
 -10   8   7          2.18          1.86         4.02 o
  -9   8   7         12.81         12.61         4.22 o
  -8   8   7         13.02          9.40         3.72 o
  -7   8   7         19.36         19.25         3.12 o
  -6   8   7          0.12         -1.22         2.48 o
  -5   8   7        207.76        214.86         3.72 o
  -4   8   7          0.79          2.98         3.10 o
  -3   8   7         32.18         33.82         5.35 o
  -2   8   7          2.96          6.79         3.68 o
  -1   8   7          0.93          3.90         3.19 o
   0   8   7          0.06          1.38         2.35 o
   1   8   7         66.40         60.29         2.98 o
   2   8   7        142.48        150.55         3.05 o
   3   8   7          0.03          1.62         2.90 o
   4   8   7         43.72         40.19         2.93 o
   5   8   7         36.85         36.85         2.53 o
   6   8   7          0.36         -0.16         2.89 o
   7   8   7         30.62         31.03         3.78 o
   8   8   7          0.00          0.64         3.84 o
   9   8   7          0.01          0.80         2.78 o
 -10   9   7         44.61         38.11         3.31 o
  -9   9   7         53.46         54.39         3.79 o
  -8   9   7          0.63          2.84         3.49 o
  -7   9   7         40.50         38.08         2.94 o
  -6   9   7         15.89         13.60         2.85 o
  -5   9   7          9.39         12.14         2.86 o
  -4   9   7          7.86         10.45         3.31 o
  -3   9   7        154.43        160.64         5.10 o
  -2   9   7        414.74        432.68         4.79 o
  -1   9   7        128.36        132.47         3.90 o
   0   9   7        464.58        481.21         6.40 o
   1   9   7         17.18         18.03         2.59 o
   2   9   7         25.10         28.83         2.86 o
   3   9   7         10.22         11.12         2.90 o
   4   9   7        230.13        219.82         6.64 o
   5   9   7         77.56         74.74         2.78 o
   6   9   7          1.17          4.53         3.61 o
   7   9   7          0.29          2.32         3.20 o
   8   9   7          0.01          7.17         3.18 o
   9   9   7          1.32          3.26         3.38 o
 -10  10   7          7.67          4.72         3.77 o
  -9  10   7          4.19          4.17         3.53 o
  -8  10   7         61.71         59.54         3.15 o
  -7  10   7         98.31         99.60         4.42 o
  -6  10   7        121.45        121.99         3.35 o
  -5  10   7        284.53        289.62         5.02 o
  -4  10   7          1.54          1.92         3.31 o
  -3  10   7        139.48        146.41         3.90 o
  -2  10   7        153.92        155.11         3.42 o
  -1  10   7          3.76          2.92         2.69 o
   0  10   7          8.96          9.19         3.01 o
   1  10   7         40.15         43.76         2.87 o
   2  10   7          1.30          1.67         2.54 o
   3  10   7         12.40         14.59         2.42 o
   4  10   7         53.17         52.09         2.98 o
   5  10   7         11.03         10.90         2.35 o
   6  10   7         15.62         15.72         3.09 o
   7  10   7          0.84          2.30         3.20 o
   8  10   7          0.20         -1.58         3.18 o
   9  10   7          0.08          0.61         3.37 o
 -10  11   7          3.65          0.51         3.84 o
  -9  11   7          1.63          3.00         3.15 o
  -8  11   7          3.67          5.97         3.03 o
  -7  11   7          1.06          2.09         2.60 o
  -6  11   7         35.23         37.38         3.13 o
  -5  11   7         20.90         26.05         3.60 o
  -4  11   7          4.89         11.12         3.31 o
  -3  11   7         16.73         16.27         3.49 o
  -2  11   7        130.02        128.28         3.90 o
  -1  11   7         96.73         92.50         5.69 o
   0  11   7        143.54        126.40         3.33 o
   1  11   7          0.86          1.90         2.34 o
   2  11   7          6.30          7.88         2.57 o
   3  11   7          4.74          9.44         2.53 o
   4  11   7          2.62          3.65         2.71 o
   5  11   7          0.02          0.52         2.51 o
   6  11   7          4.09          8.35         3.12 o
   7  11   7          3.31          8.26         3.09 o
   8  11   7          2.81          4.40         3.18 o
   9  11   7         12.49         15.57         5.08 o
  -9  12   7          0.01         -0.29         3.94 o
  -8  12   7          0.31          1.86         2.74 o
  -7  12   7         28.23         28.92         3.18 o
  -6  12   7          1.39          4.74         3.23 o
  -5  12   7        129.25        122.29         4.08 o
  -4  12   7        165.49        164.27         6.61 o
  -3  12   7         89.08         90.53         3.72 o
  -2  12   7         76.45         80.71         3.67 o
  -1  12   7         60.59         67.19         3.18 o
   0  12   7         95.61         98.68         5.10 o
   1  12   7          0.40          1.60         2.37 o
   2  12   7          0.00          1.68         2.72 o
   3  12   7         52.00         57.86         2.83 o
   4  12   7         85.80         86.27         3.69 o
   5  12   7          6.26          3.75         2.66 o
   6  12   7          1.77          6.08         3.12 o
   7  12   7          3.80          1.34         3.00 o
   8  12   7          2.59          6.02         3.51 o
  -9  13   7          0.00          2.67         3.86 o
  -8  13   7          0.20          3.23         3.21 o
  -7  13   7          0.11          2.15         2.80 o
  -6  13   7          9.05          8.35         4.43 o
  -5  13   7          7.56          8.53         4.85 o
  -4  13   7          0.45          1.19         3.61 o
  -3  13   7         27.84         31.29         3.85 o
  -2  13   7         10.98         11.96         3.43 o
  -1  13   7         10.80          9.70         2.75 o
   0  13   7          0.26          3.85         4.93 o
   1  13   7         12.87         13.30         2.94 o
   2  13   7          3.23          2.41         2.67 o
   3  13   7         13.19         14.72         2.57 o
   4  13   7          3.79          6.31         2.42 o
   5  13   7          4.23          3.55         2.32 o
   6  13   7         11.70         11.09         3.15 o
   7  13   7         11.20         10.38         3.28 o
   8  13   7          0.00          2.18         3.47 o
  -9  14   7          2.25          6.97         4.44 o
  -8  14   7         12.41         10.21         3.52 o
  -7  14   7         73.37         69.49         8.95 o
  -6  14   7          0.90          3.12         3.72 o
  -5  14   7         56.47         57.27         3.72 o
  -4  14   7         76.63         82.32         3.84 o
  -3  14   7          0.18         -3.56         3.61 o
  -2  14   7          2.86          1.03         3.37 o
  -1  14   7        198.81        217.03         4.31 o
   0  14   7        121.60        123.17         4.18 o
   1  14   7          0.00          2.58         2.83 o
   2  14   7          5.33          8.30         2.50 o
   3  14   7         52.26         54.05         2.98 o
   4  14   7         28.92         30.52         2.72 o
   5  14   7          0.35          0.34         3.20 o
   6  14   7          0.01          1.74         3.22 o
   7  14   7          4.32          7.17         3.31 o
   8  14   7          0.21          1.56         3.53 o
  -8  15   7          0.72          5.97         3.60 o
  -7  15   7          3.26          4.52         4.14 o
  -6  15   7          0.55          1.25         2.72 o
  -5  15   7         42.24         46.84         4.60 o
  -4  15   7         24.76         26.74         3.67 o
  -3  15   7          0.06          1.09         3.43 o
  -2  15   7         21.38         24.69         3.85 o
  -1  15   7         58.36         56.73         3.54 o
   0  15   7         15.10         18.92         3.61 o
   1  15   7          3.02          7.31         3.09 o
   2  15   7         27.44         34.80         2.97 o
   3  15   7         12.86         15.55         2.89 o
   4  15   7          0.50          1.55         2.59 o
   5  15   7          0.06          2.93         3.06 o
   6  15   7          3.31          7.00         3.30 o
   7  15   7          2.01         -2.95         4.25 o
  -8  16   7         22.02         20.53         4.38 o
  -7  16   7          7.03         16.57         4.08 o
  -6  16   7          4.34          4.60         3.90 o
  -5  16   7         28.05         27.18         3.25 o
  -4  16   7         67.37         71.05         3.37 o
  -3  16   7         97.30        106.67         4.02 o
  -2  16   7          0.97          7.10         4.35 o
  -1  16   7          0.81          1.13         2.88 o
   0  16   7          5.62          7.69         3.55 o
   1  16   7          0.16          1.42         3.24 o
   2  16   7         13.10         11.60         2.99 o
   3  16   7         42.26         35.33         3.04 o
   4  16   7         34.07         29.84         2.84 o
   5  16   7          2.37          6.59         3.43 o
   6  16   7          5.30          4.68         3.28 o
   7  16   7          1.29          0.88         4.49 o
  -7  17   7         15.52         10.37         3.34 o
  -6  17   7         11.34         14.39         4.35 o
  -5  17   7          2.80          2.93         3.78 o
  -4  17   7         22.93         24.37         6.27 o
  -3  17   7          5.36          3.26         3.72 o
  -2  17   7          1.78         -0.16         3.42 o
  -1  17   7         75.47         81.22         3.78 o
   0  17   7         43.19         45.81         3.84 o
   1  17   7        180.03        169.93         8.61 o
   2  17   7         34.67         32.74         3.16 o
   3  17   7          8.62          9.85         2.91 o
   4  17   7          4.34          7.75         3.31 o
   5  17   7          6.46          4.45         3.52 o
   6  17   7          1.84          1.97         3.44 o
  -7  18   7         27.36         28.27         4.38 o
  -6  18   7          0.83          0.42         4.14 o
  -5  18   7          0.02          0.75         2.72 o
  -4  18   7          5.70          4.00         3.25 o
  -3  18   7         31.41         28.88         3.78 o
  -2  18   7         33.16         41.78         4.01 o
  -1  18   7          9.13          8.16         3.00 o
   0  18   7          9.57         13.97         3.78 o
   1  18   7          0.31         -1.00         3.67 o
   2  18   7          1.08          2.69         3.17 o
   3  18   7         13.92         13.24         3.10 o
   4  18   7          3.34          5.48         3.49 o
   5  18   7          1.02          3.37         3.11 o
   6  18   7          2.00          4.28         3.54 o
  -6  19   7          1.73          2.97         4.20 o
  -5  19   7         29.65         28.58         4.25 o
  -4  19   7         96.42        102.32         8.61 o
  -3  19   7          3.89          5.02         4.68 o
  -2  19   7         19.99         19.16         4.08 o
  -1  19   7         39.73         37.29         3.29 o
   0  19   7         20.90         19.79         3.84 o
   1  19   7          6.06          6.27         3.90 o
   2  19   7          0.71          2.96         3.41 o
   3  19   7          2.66          3.09         3.15 o
   4  19   7          2.29          6.64         3.62 o
   5  19   7          3.32          3.71         3.51 o
  -5  20   7          4.25          5.56         4.20 o
  -4  20   7          9.48         12.34         4.08 o
  -3  20   7          9.95          9.22         4.02 o
  -2  20   7          0.11         -3.26         3.90 o
  -1  20   7          0.08         -3.90         3.90 o
   0  20   7          1.12          2.33         3.19 o
   1  20   7          2.93          4.74         3.96 o
   2  20   7         20.11         18.56         3.57 o
   3  20   7          8.40          8.11         3.36 o
   4  20   7          7.59          8.53         3.35 o
  -4  21   7         27.21         26.14         4.93 o
  -3  21   7         19.15         19.57         4.31 o
  -2  21   7         45.94         42.94         4.31 o
  -1  21   7          4.30          4.03         4.02 o
   0  21   7          4.37          6.92         4.02 o
   1  21   7          3.63          6.04         3.31 o
   2  21   7          0.12          3.84         3.75 o
   3  21   7          1.81          1.77         3.58 o
  -2  22   7          0.09         -1.00         3.34 o
  -1  22   7          5.09          2.02         4.37 o
   0  22   7          0.78          0.50         4.31 o
   1  22   7          9.40          7.44         4.38 o
 -11   0   8          1.39         -0.67         6.02 o
 -10   0   8         54.26         59.20         5.85 o
  -9   0   8          2.06          7.19         5.18 o
  -8   0   8          0.05          8.19         5.52 o
  -7   0   8         60.11         70.07         5.52 o
  -6   0   8         28.24         27.83         6.86 o
  -5   0   8          8.46         15.75         3.66 o
  -4   0   8        395.37        411.19         8.61 o
  -3   0   8       1464.85       1416.82        23.75 o
  -2   0   8       1627.33       1564.12        10.28 o
  -1   0   8       2363.87       2480.88        30.44 o
   0   0   8        318.07        322.04         5.18 o
   1   0   8         28.76         21.49         3.25 o
   2   0   8         67.20         65.18         3.43 o
   3   0   8        102.92        101.84         4.85 o
   4   0   8         10.58         12.54         4.85 o
   5   0   8        333.05        324.26         6.35 o
   6   0   8        525.45        585.48         7.53 o
   7   0   8         32.17         36.46         5.18 o
   8   0   8         64.20         68.56         5.69 o
   9   0   8          4.89          3.51         5.69 o
  10   0   8          2.60          0.67         6.02 o
 -11   1   8         10.19         13.80         4.38 o
 -10   1   8          0.97          4.76         4.22 o
  -9   1   8          0.19          3.46         3.66 o
  -8   1   8        119.37        107.80         8.03 o
  -7   1   8        131.76        130.63         5.02 o
  -6   1   8        129.71        121.76         3.28 o
  -5   1   8         12.82         15.86         2.46 o
  -4   1   8          0.64          2.26         2.36 o
  -3   1   8        101.18        110.47         2.89 o
  -2   1   8        419.47        399.29         3.72 o
  -1   1   8         36.27         34.71         2.46 o
   0   1   8        187.44        180.66         2.88 o
   1   1   8          2.80          2.56         2.23 o
   2   1   8          0.12          1.82         2.24 o
   3   1   8        313.72        307.45         3.54 o
   4   1   8          0.35          2.35         3.30 o
   5   1   8         17.62         18.36         3.55 o
   6   1   8         16.41         20.07         3.49 o
   7   1   8         11.35         13.97         3.49 o
   8   1   8         34.33         30.23         3.72 o
   9   1   8          0.06          2.58         3.16 o
  10   1   8          0.40          1.05         4.31 o
 -11   2   8         22.20         24.73         4.74 o
 -10   2   8          1.22          4.90         3.96 o
  -9   2   8          7.03          7.17         3.83 o
  -8   2   8         48.34         47.46         4.26 o
  -7   2   8         25.68         25.26         3.55 o
  -6   2   8          1.69          4.99         2.80 o
  -5   2   8         66.51         71.01         2.71 o
  -4   2   8          0.35          0.20         2.46 o
  -3   2   8          0.91          0.27         2.29 o
  -2   2   8        316.90        359.01         6.58 o
  -1   2   8        144.54        141.42         3.68 o
   0   2   8         48.68         42.79         2.67 o
   1   2   8        154.08        146.29         2.80 o
   2   2   8         42.16         40.20         2.40 o
   3   2   8         16.33         17.28         2.70 o
   4   2   8         33.79         34.02         3.68 o
   5   2   8        126.30        130.59         3.96 o
   6   2   8          4.06         12.12         3.43 o
   7   2   8          3.86          2.76         3.67 o
   8   2   8          2.67          5.43         3.72 o
   9   2   8          5.66          7.36         4.02 o
  10   2   8          0.10          0.45         4.60 o
 -11   3   8          0.12          2.56         4.31 o
 -10   3   8          5.28          8.25         4.46 o
  -9   3   8         29.99         30.60         3.84 o
  -8   3   8         12.71         12.86         3.72 o
  -7   3   8         71.27         78.74         2.70 o
  -6   3   8          0.33          4.74         2.80 o
  -5   3   8         46.35         48.45         3.06 o
  -4   3   8        123.27        115.56         2.85 o
  -3   3   8         86.18        106.05         3.36 o
  -2   3   8        213.70        240.06         3.20 o
  -1   3   8        447.15        488.88         4.58 o
   0   3   8        158.37        156.33         3.48 o
   1   3   8        103.40        103.14         3.48 o
   2   3   8         30.87         30.68         3.02 o
   3   3   8         26.98         22.73         2.80 o
   4   3   8        230.39        245.63         3.48 o
   5   3   8         15.95         14.03         4.26 o
   6   3   8         14.12         12.18         3.68 o
   7   3   8         22.29         20.74         3.55 o
   8   3   8         11.70         11.87         3.78 o
   9   3   8          9.11         13.56         4.08 o
  10   3   8          0.33          4.60         5.77 o
 -11   4   8         14.58         15.73         4.49 o
 -10   4   8         12.68         11.67         4.02 o
  -9   4   8          2.43          4.76         3.83 o
  -8   4   8          3.80          5.19         3.82 o
  -7   4   8         92.05         84.33         3.08 o
  -6   4   8          3.03          5.21         2.73 o
  -5   4   8        215.95        217.03         3.59 o
  -4   4   8        205.44        209.32         3.06 o
  -3   4   8        251.63        239.15         3.27 o
  -2   4   8          0.98          1.00         2.15 o
  -1   4   8        441.05        440.33         6.30 o
   0   4   8          1.33          1.90         2.47 o
   1   4   8         44.48         38.11         2.73 o
   2   4   8        141.65        139.17         2.82 o
   3   4   8         17.85         19.45         2.93 o
   4   4   8         20.20         19.21         3.94 o
   5   4   8         31.23         30.47         3.55 o
   6   4   8         70.45         68.22         3.84 o
   7   4   8         56.84         54.45         5.85 o
   8   4   8         13.08         11.06         3.51 o
   9   4   8          6.41          2.68         4.02 o
  10   4   8          0.01          4.18         6.02 o
 -11   5   8          8.17          9.75         4.42 o
 -10   5   8          8.40          8.27         4.08 o
  -9   5   8         33.00         48.25         3.96 o
  -8   5   8         14.79         18.27         3.66 o
  -7   5   8         52.37         48.74         2.99 o
  -6   5   8          0.29         -1.44         2.78 o
  -5   5   8        250.53        259.03         5.44 o
  -4   5   8         53.53         52.93         3.02 o
  -3   5   8         76.96         76.99         2.71 o
  -2   5   8         66.59         60.15         2.72 o
  -1   5   8          0.10          2.52         2.48 o
   0   5   8          3.60          7.21         2.38 o
   1   5   8        142.52        143.29         3.17 o
   2   5   8        151.63        154.29         3.04 o
   3   5   8          7.00          8.28         2.70 o
   4   5   8         17.93         19.50         2.37 o
   5   5   8          0.07         -2.01         3.43 o
   6   5   8         96.32         84.26         3.84 o
   7   5   8         36.98         31.20         3.84 o
   8   5   8          1.71          0.92         4.26 o
   9   5   8         16.75         16.26         5.52 o
 -10   6   8          0.49          2.84         4.14 o
  -9   6   8          0.57         -0.22         3.78 o
  -8   6   8          6.23          5.74         4.06 o
  -7   6   8          6.90         14.64         3.06 o
  -6   6   8          1.46          5.21         2.88 o
  -5   6   8         67.61         67.62         3.12 o
  -4   6   8         94.39        101.41         3.89 o
  -3   6   8        224.40        223.24         3.34 o
  -2   6   8         10.58         12.27         2.62 o
  -1   6   8         29.29         30.20         2.66 o
   0   6   8          4.29          0.91         2.37 o
   1   6   8          9.03         10.75         2.14 o
   2   6   8         96.84         98.13         3.03 o
   3   6   8          8.70         10.75         2.43 o
   4   6   8          1.35          3.89         2.77 o
   5   6   8         89.43        103.87         3.84 o
   6   6   8          3.65          4.18         3.49 o
   7   6   8          5.84         10.45         3.67 o
   8   6   8         62.26         74.90         4.20 o
   9   6   8         25.10         28.38         4.26 o
 -10   7   8         35.08         38.10         4.43 o
  -9   7   8          4.31          3.24         3.84 o
  -8   7   8          0.22          0.63         3.89 o
  -7   7   8          6.93          8.39         2.40 o
  -6   7   8          2.31          1.87         2.90 o
  -5   7   8          5.88          7.95         3.01 o
  -4   7   8        126.79        114.12         3.47 o
  -3   7   8         23.78         20.32         3.16 o
  -2   7   8        157.68        152.58         3.42 o
  -1   7   8         52.59         50.06         3.26 o
   0   7   8        122.18        124.46         3.40 o
   1   7   8        330.32        305.18         3.86 o
   2   7   8         46.33         51.55         2.33 o
   3   7   8         62.54         52.61         2.93 o
   4   7   8        121.57        123.69         4.78 o
   5   7   8         42.59         38.23         2.68 o
   6   7   8         23.03         22.70         5.10 o
   7   7   8         16.52          8.32         3.72 o
   8   7   8          1.08         11.37         3.84 o
   9   7   8         11.61         11.98         4.20 o
 -10   8   8         44.06         49.76         4.42 o
  -9   8   8          0.80          2.55         4.26 o
  -8   8   8          2.87          6.47         3.17 o
  -7   8   8         45.92         47.06         3.17 o
  -6   8   8         18.96         14.68         3.12 o
  -5   8   8        460.10        476.53         4.48 o
  -4   8   8          0.12          0.74         3.10 o
  -3   8   8        228.17        239.65         4.26 o
  -2   8   8        228.21        215.94         4.26 o
  -1   8   8        103.77         89.74         3.57 o
   0   8   8         10.87         12.38         2.98 o
   1   8   8         16.39         15.06         2.90 o
   2   8   8        115.05        102.54         3.44 o
   3   8   8         43.70         41.58         2.92 o
   4   8   8         62.90         64.99         3.11 o
   5   8   8          8.85         10.86         2.86 o
   6   8   8          6.40          7.20         3.71 o
   7   8   8          5.15          9.31         3.72 o
   8   8   8          6.33          3.34         3.90 o
   9   8   8          0.19          1.97         4.25 o
 -10   9   8         24.18         16.77         3.84 o
  -9   9   8          6.95          9.75         2.90 o
  -8   9   8         44.44         40.95         3.54 o
  -7   9   8         36.17         39.04         5.97 o
  -6   9   8          0.52          6.34         3.14 o
  -5   9   8         10.54         14.27         3.01 o
  -4   9   8        199.65        213.32         4.68 o
  -3   9   8         81.42         81.80         3.67 o
  -2   9   8        417.36        424.96         4.85 o
  -1   9   8        192.13        196.14         4.08 o
   0   9   8          1.12          1.84         3.10 o
   1   9   8         20.38         22.24         2.96 o
   2   9   8          4.06          2.34         2.70 o
   3   9   8          1.06          1.12         2.94 o
   4   9   8        268.31        235.40         8.61 o
   5   9   8          8.44          5.63         2.90 o
   6   9   8         18.22         21.34         3.72 o
   7   9   8         32.50         35.55         3.90 o
   8   9   8         11.66         13.04         4.02 o
   9   9   8          4.96         10.83         3.56 o
 -10  10   8          0.19          1.04         3.57 o
  -9  10   8         22.82         17.31         3.77 o
  -8  10   8         63.51         59.28         2.81 o
  -7  10   8          9.28         14.93         3.01 o
  -6  10   8         38.24         37.53         2.71 o
  -5  10   8         75.53         86.47         3.84 o
  -4  10   8        743.00        768.68         9.20 o
  -3  10   8         92.34         81.03         3.78 o
  -2  10   8         93.92         97.48         3.72 o
  -1  10   8        204.32        202.10         4.02 o
   0  10   8          1.66          3.06         2.50 o
   1  10   8         23.74         19.38         2.45 o
   2  10   8         63.09         67.69         3.70 o
   3  10   8          0.11         -0.92         2.88 o
   4  10   8         13.81         11.93         2.89 o
   5  10   8          2.02         -0.20         3.19 o
   6  10   8          5.47          5.58         3.16 o
   7  10   8          2.72          2.43         3.22 o
   8  10   8          9.65         13.19         3.44 o
  -9  11   8         36.59         35.77         4.08 o
  -8  11   8          3.64          7.54         3.12 o
  -7  11   8          0.65          4.07         3.07 o
  -6  11   8          0.70          3.86         2.81 o
  -5  11   8         17.51         17.98         3.72 o
  -4  11   8         28.84         28.98         3.00 o
  -3  11   8        626.18        642.54        19.82 o
  -2  11   8        106.16         95.24         7.19 o
  -1  11   8         35.91         31.89         2.97 o
   0  11   8         13.67         11.60         2.75 o
   1  11   8         16.93         19.14         2.88 o
   2  11   8          0.09          1.27         2.61 o
   3  11   8         83.38         82.35         2.94 o
   4  11   8         38.96         40.00         2.65 o
   5  11   8          4.52          5.46         2.72 o
   6  11   8         49.60         44.83         3.50 o
   7  11   8         42.58         46.95         3.58 o
   8  11   8          0.41          2.08         2.94 o
  -9  12   8         20.19         15.98         4.26 o
  -8  12   8          0.99          3.90         3.38 o
  -7  12   8         23.27         22.48         3.46 o
  -6  12   8         51.02         44.84         5.52 o
  -5  12   8        175.54        169.27        13.29 o
  -4  12   8          0.24          7.59         4.01 o
  -3  12   8         36.66         38.22         3.55 o
  -2  12   8        113.10        102.61         3.84 o
  -1  12   8        126.93        138.39         3.84 o
   0  12   8         47.10         49.77         8.19 o
   1  12   8          1.76          5.16         2.50 o
   2  12   8         13.61         10.77         2.50 o
   3  12   8          0.78          4.14         2.59 o
   4  12   8          0.31          2.42         2.53 o
   5  12   8          4.90          7.81         2.59 o
   6  12   8         28.74         30.12         3.44 o
   7  12   8          0.79         -0.39         2.90 o
   8  12   8          3.76          5.32         3.47 o
  -9  13   8          0.04         -0.93         4.36 o
  -8  13   8          2.76          1.27         2.99 o
  -7  13   8         39.67         46.29         4.02 o
  -6  13   8         23.90         23.46         3.78 o
  -5  13   8          2.82          4.40         2.84 o
  -4  13   8         39.42         41.33         3.67 o
  -3  13   8         60.52         60.75         5.69 o
  -2  13   8        101.44        102.13         3.42 o
  -1  13   8         69.97         63.77         3.16 o
   0  13   8        108.83        109.85         3.84 o
   1  13   8         52.34         61.82         3.32 o
   2  13   8         85.46         82.52         3.12 o
   3  13   8        173.24        177.04         3.29 o
   4  13   8          0.17          3.18         2.69 o
   5  13   8         36.30         33.97         2.47 o
   6  13   8          3.80          1.43         2.80 o
   7  13   8          0.14          3.75         3.54 o
   8  13   8          0.18         -0.32         3.60 o
  -8  14   8          0.00          7.50         3.28 o
  -7  14   8          0.95          5.25         3.84 o
  -6  14   8         37.83         40.12         4.77 o
  -5  14   8          0.11          0.92         3.67 o
  -4  14   8         14.97         17.36         3.67 o
  -3  14   8          1.28          3.34         3.55 o
  -2  14   8          2.15          5.43         3.34 o
  -1  14   8        165.65        169.24         4.14 o
   0  14   8         41.06         42.06         3.72 o
   1  14   8          0.61          2.87         2.67 o
   2  14   8          0.38         -0.48         2.94 o
   3  14   8         42.59         39.57         2.88 o
   4  14   8          1.00         -1.62         2.93 o
   5  14   8         33.65         29.97         2.74 o
   6  14   8          3.36          4.59         3.11 o
   7  14   8          1.13          0.73         3.44 o
  -8  15   8          6.94         -0.67         3.85 o
  -7  15   8         53.30         55.26         4.31 o
  -6  15   8          3.06         -1.51         4.01 o
  -5  15   8         12.89         13.04         3.78 o
  -4  15   8         18.46         20.86         4.18 o
  -3  15   8         15.48         16.10         3.34 o
  -2  15   8          4.25          5.77         3.26 o
  -1  15   8          8.34         12.03         3.26 o
   0  15   8          1.98          5.18         3.55 o
   1  15   8         35.74         39.30         3.61 o
   2  15   8         66.21         70.74         3.22 o
   3  15   8         43.63         41.63         3.02 o
   4  15   8         47.09         46.45         3.01 o
   5  15   8         30.54         33.77         2.88 o
   6  15   8          0.16          1.77         3.05 o
   7  15   8          8.57          8.98         3.66 o
  -7  16   8         13.68         14.90         7.78 o
  -6  16   8          1.72         -0.32         3.96 o
  -5  16   8          1.51          0.69         3.12 o
  -4  16   8         60.21         53.45         3.37 o
  -3  16   8         10.35          9.56         3.21 o
  -2  16   8          3.35          6.19         3.43 o
  -1  16   8          7.42         12.46         3.54 o
   0  16   8          9.37          7.38         3.72 o
   1  16   8          2.45          3.04         2.97 o
   2  16   8          0.31          0.74         2.95 o
   3  16   8          1.69          3.88         2.59 o
   4  16   8          3.91          7.34         3.04 o
   5  16   8          3.41          6.64         2.97 o
   6  16   8          5.07          5.00         2.71 o
  -7  17   8          1.45          2.38         4.31 o
  -6  17   8          0.56          1.37         3.28 o
  -5  17   8         45.09         41.47         4.20 o
  -4  17   8         41.32         43.64         3.90 o
  -3  17   8          2.74          7.16         4.35 o
  -2  17   8          3.96          9.45         3.78 o
  -1  17   8          0.74          1.48         3.84 o
   0  17   8          0.56          6.99         3.61 o
   1  17   8         35.05         46.42         8.03 o
   2  17   8         54.50         60.10         3.49 o
   3  17   8          2.56          2.23         2.71 o
   4  17   8          0.20          1.25         3.18 o
   5  17   8         15.34         17.91         3.20 o
   6  17   8          0.00          3.12         3.13 o
  -6  18   8          0.65          6.16         4.13 o
  -5  18   8         41.86         50.82         4.37 o
  -4  18   8         44.48         48.85         4.60 o
  -3  18   8         86.29         79.93         3.61 o
  -2  18   8         15.88         16.07         3.90 o
  -1  18   8          0.84          5.86         3.72 o
   0  18   8          5.18          1.09         3.78 o
   1  18   8          5.28          5.83         3.90 o
   2  18   8         25.13         27.30         3.60 o
   3  18   8          2.48          5.57         3.22 o
   4  18   8          0.19          2.31         3.25 o
   5  18   8          0.45          3.87         3.36 o
  -5  19   8          5.22          4.10         4.26 o
  -4  19   8          1.10          2.29         4.13 o
  -3  19   8         67.58         59.08         4.43 o
  -2  19   8         68.57         61.47         4.20 o
  -1  19   8          0.47          3.01         3.90 o
   0  19   8          0.00          5.01         3.90 o
   1  19   8          0.17          2.18         3.90 o
   2  19   8          5.15          7.26         3.67 o
   3  19   8         16.15         16.78         3.52 o
   4  19   8          3.09         10.19         3.48 o
  -4  20   8         15.32         13.40         4.31 o
  -3  20   8          3.70          8.45         4.77 o
  -2  20   8         14.77         16.85         4.13 o
  -1  20   8          3.58          3.18         4.08 o
   0  20   8          7.97          8.87         3.49 o
   1  20   8          0.91          4.10         4.14 o
   2  20   8          0.24          3.95         4.18 o
   3  20   8          4.93          3.01         3.59 o
  -3  21   8          0.70          2.78         7.69 o
  -2  21   8          3.18          2.84         4.26 o
  -1  21   8          0.09          4.50         4.20 o
   0  21   8          7.50          5.80         3.01 o
   1  21   8         18.55         16.53         4.43 o
   2  21   8          3.24          8.56         4.37 o
 -10   1   9          0.52          0.43         4.20 o
  -9   1   9          0.41          3.60         3.90 o
  -8   1   9         25.65         23.43         3.72 o
  -7   1   9         21.76         29.23         3.66 o
  -6   1   9         62.70         56.95         2.59 o
  -5   1   9        128.05        127.17         2.90 o
  -4   1   9         76.00         78.31         2.65 o
  -3   1   9         17.46         19.20         2.67 o
  -2   1   9         19.66         18.05         2.70 o
  -1   1   9         80.66         84.69         2.76 o
   0   1   9        528.22        526.26         5.11 o
   1   1   9         34.86         34.31         2.51 o
   2   1   9        225.78        209.08         2.92 o
   3   1   9        646.95        627.36         8.61 o
   4   1   9        705.21        672.83        10.54 o
   5   1   9         87.49         82.93         3.85 o
   6   1   9          0.25          3.86         3.49 o
   7   1   9          0.08          4.99         3.72 o
   8   1   9          1.78          1.00         5.18 o
   9   1   9          0.57          1.09         4.77 o
 -10   2   9          8.84         12.97         4.58 o
  -9   2   9          0.34         -0.47         3.83 o
  -8   2   9          7.88          8.50         4.01 o
  -7   2   9         52.43         43.74         3.09 o
  -6   2   9        106.13        107.89         5.37 o
  -5   2   9        303.73        283.78         3.43 o
  -4   2   9          0.18         -0.40         2.51 o
  -3   2   9          1.68          2.90         2.46 o
  -2   2   9        263.08        254.91         3.35 o
  -1   2   9         12.37          8.85         2.45 o
   0   2   9        684.17        671.95         4.15 o
   1   2   9        178.31        185.75         2.88 o
   2   2   9         53.53         57.79         2.63 o
   3   2   9          8.69         16.24         2.80 o
   4   2   9         28.66         29.13         3.55 o
   5   2   9          0.41          2.22         3.49 o
   6   2   9        111.48        110.07         3.37 o
   7   2   9          2.08          2.83         2.88 o
   8   2   9         11.67         11.42         3.96 o
   9   2   9          0.01          9.25         4.02 o
 -10   3   9          6.19          7.30         4.93 o
  -9   3   9         26.47         33.25         4.13 o
  -8   3   9          6.63          5.72         4.18 o
  -7   3   9          0.42          0.14         3.00 o
  -6   3   9          0.04          2.96         3.09 o
  -5   3   9        219.41        215.94         3.45 o
  -4   3   9          6.59          9.61         2.40 o
  -3   3   9        299.44        283.13         4.18 o
  -2   3   9         42.73         40.96         2.63 o
  -1   3   9         71.38         69.91         2.70 o
   0   3   9         92.25         87.42         2.71 o
   1   3   9          0.10          0.57         2.31 o
   2   3   9         87.96         87.66         2.68 o
   3   3   9         93.39         94.48         2.93 o
   4   3   9        174.88        188.77         3.48 o
   5   3   9          7.56          5.94         3.43 o
   6   3   9          1.06          0.50         4.77 o
   7   3   9          1.88          5.27         3.67 o
   8   3   9          6.36          5.69         3.90 o
   9   3   9         16.63         11.23         4.25 o
 -10   4   9          1.25          0.32         4.13 o
  -9   4   9          1.47          4.18         3.90 o
  -8   4   9         18.92         15.49         4.06 o
  -7   4   9         44.07         43.99         3.17 o
  -6   4   9         23.44         25.63         3.15 o
  -5   4   9          3.70          3.96         2.99 o
  -4   4   9          0.15         -0.37         2.58 o
  -3   4   9         13.64         18.70         2.58 o
  -2   4   9        131.43        137.45         2.99 o
  -1   4   9         86.18         72.17         2.72 o
   0   4   9        466.73        440.80         5.00 o
   1   4   9         37.55         31.56         2.76 o
   2   4   9        473.25        475.96         7.05 o
   3   4   9         49.68         49.21         3.08 o
   4   4   9         24.79         20.08         2.77 o
   5   4   9         45.57         53.02         3.61 o
   6   4   9         30.29         33.27         5.18 o
   7   4   9         13.61         12.88         3.78 o
   8   4   9         16.69         16.29         3.90 o
   9   4   9          2.31          6.63         4.31 o
 -10   5   9         17.48         16.24         7.02 o
  -9   5   9          8.82          8.58         3.96 o
  -8   5   9          0.22          2.26         3.78 o
  -7   5   9          9.11          6.61         3.11 o
  -6   5   9        197.66        197.95         3.95 o
  -5   5   9        101.32        100.26         3.33 o
  -4   5   9        153.75        160.49         4.09 o
  -3   5   9         18.67         18.58         2.26 o
  -2   5   9         49.89         48.35         2.74 o
  -1   5   9        170.34        162.37         3.09 o
   0   5   9         30.06         30.95         2.53 o
   1   5   9        900.82        862.03         6.87 o
   2   5   9          0.57         -0.13         2.77 o
   3   5   9          0.02          2.06         2.70 o
   4   5   9         89.15         89.77         3.06 o
   5   5   9          5.33          0.79         3.49 o
   6   5   9         11.86         14.03         3.61 o
   7   5   9         54.59         61.73         3.96 o
   8   5   9         23.96         20.73         4.13 o
   9   5   9         21.62         24.37         5.02 o
 -10   6   9          6.87          6.99         4.70 o
  -9   6   9         52.52         53.04         4.58 o
  -8   6   9         26.78         32.25         3.33 o
  -7   6   9          4.62          6.90         3.11 o
  -6   6   9         62.23         68.52         3.21 o
  -5   6   9        315.33        342.98         4.06 o
  -4   6   9         86.03         75.48         3.15 o
  -3   6   9          0.10          2.73         2.54 o
  -2   6   9        101.48         96.79         2.90 o
  -1   6   9        150.98        143.87         2.81 o
   0   6   9        114.58        117.82         3.80 o
   1   6   9        129.20        122.32         3.47 o
   2   6   9         57.13         58.37         3.02 o
   3   6   9          1.22          3.01         2.77 o
   4   6   9          0.01          2.76         2.35 o
   5   6   9          3.90          6.20         3.37 o
   6   6   9        107.81        112.02         4.85 o
   7   6   9         15.41          8.45         4.77 o
   8   6   9          6.06         10.20         4.02 o
   9   6   9          4.26          8.95         5.60 o
 -10   7   9          8.90          6.73         4.70 o
  -9   7   9          3.45          1.04         4.02 o
  -8   7   9          7.45          5.86         3.25 o
  -7   7   9         27.17         26.35         3.23 o
  -6   7   9         46.25         46.54         3.13 o
  -5   7   9         67.38         70.05         3.23 o
  -4   7   9         47.84         54.34         3.28 o
  -3   7   9        311.94        312.23         4.03 o
  -2   7   9         28.08         27.64         2.81 o
  -1   7   9          2.65          3.74         2.52 o
   0   7   9        134.63        138.26         3.43 o
   1   7   9        328.33        345.01         3.94 o
   2   7   9         12.83          9.56         2.37 o
   3   7   9        160.97        153.61         3.49 o
   4   7   9        159.87        154.80         3.07 o
   5   7   9         16.43         19.67         2.57 o
   6   7   9          9.23         11.93         3.72 o
   7   7   9         72.59         70.98         4.20 o
   8   7   9          0.95         -1.29         4.08 o
   9   7   9         12.24         11.30         4.31 o
 -10   8   9         12.32         17.90         4.70 o
  -9   8   9          1.55          1.28         4.50 o
  -8   8   9          3.78          4.59         3.35 o
  -7   8   9          2.16          3.17         3.05 o
  -6   8   9         42.32         43.00         3.35 o
  -5   8   9         37.63         34.67         3.40 o
  -4   8   9        935.57        945.33         5.70 o
  -3   8   9          2.31          3.96         3.37 o
  -2   8   9         22.09         20.15         3.43 o
  -1   8   9        165.91        170.39         3.71 o
   0   8   9        109.70        102.59         3.32 o
   1   8   9         37.16         31.51         2.98 o
   2   8   9         13.06         10.46         2.83 o
   3   8   9        151.98        156.91         3.33 o
   4   8   9         18.61         18.85         2.57 o
   5   8   9         32.95         35.15         3.74 o
   6   8   9         18.02         18.44         5.02 o
   7   8   9         12.08         12.04         4.02 o
   8   8   9         20.83         23.25         4.20 o
  -9   9   9         38.70         42.66         5.96 o
  -8   9   9          0.19         -0.75         3.23 o
  -7   9   9         24.72         26.32         3.25 o
  -6   9   9         14.59         10.62         3.21 o
  -5   9   9          8.36         10.33         3.32 o
  -4   9   9         35.58         43.48         6.27 o
  -3   9   9        259.15        251.52         4.26 o
  -2   9   9        185.75        187.05         4.01 o
  -1   9   9          1.92          1.87         3.37 o
   0   9   9         36.82         37.14         3.20 o
   1   9   9          9.57          7.68         2.98 o
   2   9   9         31.96         27.06         2.86 o
   3   9   9          1.26          3.85         2.90 o
   4   9   9         22.11         27.76         2.62 o
   5   9   9         11.09         11.07         2.92 o
   6   9   9          8.69         14.23         3.90 o
   7   9   9         31.58         31.88         4.14 o
   8   9   9          4.33          4.12         4.20 o
  -9  10   9          2.27          2.21         3.20 o
  -8  10   9          4.91          2.71         3.13 o
  -7  10   9         31.30         29.22         3.23 o
  -6  10   9          1.81          3.18         3.13 o
  -5  10   9         94.28        100.67         3.90 o
  -4  10   9          2.23          2.51         3.67 o
  -3  10   9         97.08         96.69         3.72 o
  -2  10   9          0.02          8.41         3.37 o
  -1  10   9          0.90          2.51         3.31 o
   0  10   9        298.46        291.21         3.96 o
   1  10   9          7.93         14.94         3.08 o
   2  10   9        118.13        118.05         4.14 o
   3  10   9          0.66          7.14         2.90 o
   4  10   9         32.94         38.83         3.05 o
   5  10   9         70.65         68.56         2.84 o
   6  10   9          0.14          0.78         3.84 o
   7  10   9          6.23          9.76         3.31 o
   8  10   9          0.37          2.73         3.48 o
  -9  11   9         18.62         21.62         4.40 o
  -8  11   9         14.50         13.56         2.92 o
  -7  11   9          3.02          3.94         3.37 o
  -6  11   9         17.38         18.21         3.78 o
  -5  11   9         86.53         92.83         5.10 o
  -4  11   9         31.26         37.81         3.09 o
  -3  11   9         22.25         18.58         3.76 o
  -2  11   9         12.40          9.60         3.61 o
  -1  11   9         26.65         24.76         3.09 o
   0  11   9         10.50          9.53         3.43 o
   1  11   9          3.82          4.42         2.81 o
   2  11   9        109.99        116.19         2.93 o
   3  11   9         77.15         73.38         4.08 o
   4  11   9         22.36         20.44         3.18 o
   5  11   9          7.52          5.63         2.67 o
   6  11   9          3.12          3.49         3.18 o
   7  11   9          0.15          4.35         3.38 o
   8  11   9          0.59          3.10         3.47 o
  -9  12   9          1.11          2.59         6.39 o
  -8  12   9          5.70          3.44         3.45 o
  -7  12   9          0.27          1.17         3.78 o
  -6  12   9         17.95         18.31         8.28 o
  -5  12   9         55.83         54.31         4.01 o
  -4  12   9         29.84         33.78         3.67 o
  -3  12   9         25.23         25.37         3.61 o
  -2  12   9          3.27          3.25         5.52 o
  -1  12   9         21.12         18.70         3.61 o
   0  12   9          7.14          6.72         2.84 o
   1  12   9         28.95         29.77         3.07 o
   2  12   9         17.71         18.68         2.91 o
   3  12   9         24.18         24.64         2.52 o
   4  12   9          8.10          8.88         2.74 o
   5  12   9          6.41         10.06         2.98 o
   6  12   9          1.11          0.86         3.43 o
   7  12   9          8.54          6.16         3.53 o
  -8  13   9          3.16          6.22         4.13 o
  -7  13   9          7.16         12.29         3.96 o
  -6  13   9          5.98          9.58         3.84 o
  -5  13   9          5.51         11.04         3.78 o
  -4  13   9        194.33        197.61         4.26 o
  -3  13   9        115.89        124.78         6.69 o
  -2  13   9        112.57        109.57         3.90 o
  -1  13   9         10.82         11.23         3.61 o
   0  13   9          6.77          6.86         3.55 o
   1  13   9         14.21         15.11         3.14 o
   2  13   9         31.91         35.36         2.71 o
   3  13   9          3.65          6.29         2.51 o
   4  13   9          1.61          2.87         2.84 o
   5  13   9          0.81          2.46         2.73 o
   6  13   9          0.09          1.46         2.90 o
   7  13   9          2.53          4.76         3.57 o
  -8  14   9          2.90          9.21         4.31 o
  -7  14   9          7.78          3.62         4.20 o
  -6  14   9          0.06         -0.71         3.96 o
  -5  14   9         39.43         47.93         9.11 o
  -4  14   9          0.51          2.43         5.69 o
  -3  14   9          1.60          4.57         3.61 o
  -2  14   9          8.41         10.82         4.10 o
  -1  14   9         10.40          9.80         2.97 o
   0  14   9          1.38          2.30         3.61 o
   1  14   9         47.26         39.34         3.78 o
   2  14   9         26.54         25.31         2.74 o
   3  14   9          7.17          6.71         2.97 o
   4  14   9          5.43          5.40         2.63 o
   5  14   9         16.59         14.95         2.99 o
   6  14   9          0.46          1.91         2.96 o
  -7  15   9         25.87         22.95         4.35 o
  -6  15   9         39.75         40.45         4.20 o
  -5  15   9          4.56          0.57         4.18 o
  -4  15   9          4.57          4.41         3.84 o
  -3  15   9         20.52         25.05         6.19 o
  -2  15   9         48.24         51.78         3.96 o
  -1  15   9         10.30         10.12         3.67 o
   0  15   9         81.88         77.15         4.02 o
   1  15   9         13.42         11.87         3.67 o
   2  15   9          0.88          3.11         3.03 o
   3  15   9          4.76          5.38         2.63 o
   4  15   9          4.02          4.09         3.05 o
   5  15   9          0.76          3.00         3.14 o
   6  15   9          1.90          4.22         3.19 o
  -7  16   9          0.17          5.41         4.31 o
  -6  16   9          5.68          9.78         4.02 o
  -5  16   9          5.90          8.37         4.08 o
  -4  16   9          0.15          8.90         3.90 o
  -3  16   9         14.99         15.49         3.78 o
  -2  16   9         13.41         13.69         3.12 o
  -1  16   9          5.21          6.23         3.72 o
   0  16   9         15.54         19.35         3.67 o
   1  16   9          0.27          4.01         3.78 o
   2  16   9         21.99         21.56         3.37 o
   3  16   9         21.40         22.64         3.20 o
   4  16   9          9.04         10.98         2.75 o
   5  16   9          0.90          0.84         3.25 o
  -6  17   9         10.80          8.76         3.52 o
  -5  17   9          5.62          3.81         4.08 o
  -4  17   9          0.30          1.09         4.02 o
  -3  17   9          6.48          4.54         3.19 o
  -2  17   9          4.71          2.74         3.96 o
  -1  17   9         15.80          9.33         3.06 o
   0  17   9         24.87         22.11         5.60 o
   1  17   9          8.45          6.27         3.90 o
   2  17   9         10.14          9.20         3.55 o
   3  17   9         18.17         22.84         3.40 o
   4  17   9          9.07         11.69         2.93 o
   5  17   9         10.73         12.98         3.39 o
  -5  18   9          1.63          4.18         4.14 o
  -4  18   9         45.92         42.03         4.31 o
  -3  18   9          7.90         10.15         4.08 o
  -2  18   9          3.99         -4.02         4.02 o
  -1  18   9          7.03          8.35         3.96 o
   0  18   9          6.88          6.49         3.25 o
   1  18   9          0.61          6.46         3.90 o
   2  18   9         15.87         12.52         3.45 o
   3  18   9         16.14         15.59         3.66 o
   4  18   9          3.30          3.65         3.05 o
  -4  19   9          4.05          2.72         4.31 o
  -3  19   9         26.58         22.96         4.26 o
  -2  19   9          2.83          4.43         4.02 o
  -1  19   9          0.01          2.84         4.02 o
   0  19   9          0.71          2.90         4.20 o
   1  19   9          0.02          4.24         3.31 o
   2  19   9         19.28         19.29         4.20 o
   3  19   9         10.13          9.40         3.62 o
  -3  20   9         14.58         13.21         4.38 o
  -2  20   9          0.60         -3.76         4.20 o
  -1  20   9          1.05          6.45         4.20 o
   0  20   9          2.45         -0.03         3.34 o
   1  20   9         29.87         36.84         7.94 o
   2  20   9         13.94         17.22         6.19 o
 -10   0  10          0.03          1.00         6.02 o
  -9   0  10          3.33          6.35         5.69 o
  -8   0  10          0.20         -0.50         5.35 o
  -7   0  10        223.68        210.88         7.53 o
  -6   0  10          5.54          6.86         3.55 o
  -5   0  10         18.83         12.22         3.49 o
  -4   0  10         46.13         50.18         3.72 o
  -3   0  10          1.34          3.27         3.30 o
  -2   0  10       1224.04       1184.84         7.45 o
  -1   0  10          0.03          1.88         3.90 o
   0   0  10       1503.94       1486.90        37.29 o
   1   0  10         46.04         43.57         3.61 o
   2   0  10        157.61        169.61         4.14 o
   3   0  10         16.69         20.74         3.68 o
   4   0  10         31.38         31.77         5.02 o
   5   0  10          0.11          4.52         4.85 o
   6   0  10          7.71          4.18         5.18 o
   7   0  10          1.02          0.67         5.52 o
   8   0  10          1.00          0.33         5.69 o
   9   0  10          2.65         -0.50         6.19 o
 -10   1  10          1.20          7.62         4.25 o
  -9   1  10          0.48          2.99         4.12 o
  -8   1  10         20.81         24.88         4.26 o
  -7   1  10          0.07          2.36         3.06 o
  -6   1  10         56.19         48.94         2.74 o
  -5   1  10          0.10          3.19         2.56 o
  -4   1  10        105.89         97.91         2.76 o
  -3   1  10          7.29          6.73         2.64 o
  -2   1  10         16.97         18.18         2.55 o
  -1   1  10       1921.63       1890.84        10.61 o
   0   1  10        381.69        370.55         5.31 o
   1   1  10         13.26         16.81         2.94 o
   2   1  10        225.95        223.65         3.05 o
   3   1  10        138.39        129.44         3.31 o
   4   1  10          1.31          1.51         3.43 o
   5   1  10          3.00          0.42         3.55 o
   6   1  10         18.86         23.11         4.35 o
   7   1  10         78.63         77.43         4.14 o
   8   1  10          7.47          6.39         3.31 o
   9   1  10          9.84          9.05         3.52 o
 -10   2  10          3.91          7.14         4.31 o
  -9   2  10         18.33         20.94         4.08 o
  -8   2  10         12.33         11.51         3.95 o
  -7   2  10          1.49          3.18         3.12 o
  -6   2  10          0.04          2.22         2.51 o
  -5   2  10         67.01         62.11         2.85 o
  -4   2  10        346.11        329.73         3.57 o
  -3   2  10         95.76         91.15         2.93 o
  -2   2  10          0.91          2.82         2.59 o
  -1   2  10         36.80         35.46         2.75 o
   0   2  10         10.48         12.95         2.42 o
   1   2  10        170.77        163.79         2.90 o
   2   2  10         27.24         28.09         2.47 o
   3   2  10         34.41         43.39         2.86 o
   4   2  10          8.77          7.02         2.78 o
   5   2  10          1.59          2.26         5.77 o
   6   2  10          0.88          3.91         3.47 o
   7   2  10         31.84         34.47         5.10 o
   8   2  10          0.07         -0.23         9.95 o
   9   2  10         13.17         11.37         6.19 o
 -10   3  10          0.64          5.18         4.26 o
  -9   3  10          0.05          4.26         4.02 o
  -8   3  10         17.83         13.28         3.90 o
  -7   3  10         14.83         20.00         3.19 o
  -6   3  10         71.63         71.36         3.57 o
  -5   3  10         98.18        100.19         2.80 o
  -4   3  10         48.62         58.89         4.03 o
  -3   3  10        148.74        167.10         2.98 o
  -2   3  10        421.29        427.56         3.79 o
  -1   3  10        739.49        702.56         9.39 o
   0   3  10          8.98          8.73         2.52 o
   1   3  10         74.27         78.81         2.38 o
   2   3  10         75.17         80.77         3.27 o
   3   3  10         11.72         10.35         2.73 o
   4   3  10          1.58          2.37         2.73 o
   5   3  10         31.42         27.48         3.85 o
   6   3  10          1.02          3.32         3.61 o
   7   3  10         11.87         10.91         3.90 o
   8   3  10          5.80         11.37         4.14 o
 -10   4  10          0.07          5.10         4.26 o
  -9   4  10         36.47         39.52         4.50 o
  -8   4  10         27.46         27.13         3.95 o
  -7   4  10         14.85         19.22         3.02 o
  -6   4  10        363.09        363.87         4.23 o
  -5   4  10        228.08        221.51         3.58 o
  -4   4  10        128.51        136.78         3.55 o
  -3   4  10          9.63          9.09         2.68 o
  -2   4  10       1025.34       1018.60         9.07 o
  -1   4  10        112.82        108.77         2.91 o
   0   4  10         59.16         62.49         2.71 o
   1   4  10          2.44          4.95         2.93 o
   2   4  10         36.77         41.96         3.06 o
   3   4  10        195.99        196.46         4.09 o
   4   4  10         46.21         37.23         2.99 o
   5   4  10          0.70          2.68         3.37 o
   6   4  10         36.02         40.16         3.34 o
   7   4  10         13.27         12.91         5.18 o
   8   4  10         34.71         38.69         4.77 o
 -10   5  10          8.32          7.26         4.74 o
  -9   5  10          2.35          2.14         4.13 o
  -8   5  10          2.33          5.95         3.31 o
  -7   5  10          1.61          3.14         3.18 o
  -6   5  10          8.41          9.95         3.02 o
  -5   5  10         29.18         28.22         3.16 o
  -4   5  10        122.32        114.13         3.08 o
  -3   5  10        518.91        496.69         4.30 o
  -2   5  10        121.96        120.59         2.78 o
  -1   5  10        307.25        305.19         3.96 o
   0   5  10         24.70         26.64         2.57 o
   1   5  10         53.97         52.13         2.99 o
   2   5  10        369.25        332.78         3.61 o
   3   5  10          7.58          6.99         4.38 o
   4   5  10          5.06          5.57         2.51 o
   5   5  10          2.54          2.66         3.72 o
   6   5  10         14.68         12.75         3.72 o
   7   5  10          1.31          0.33         3.90 o
   8   5  10          4.29          6.47         3.40 o
 -10   6  10         10.27         13.82         4.55 o
  -9   6  10          0.98         -1.37         4.46 o
  -8   6  10         15.05         13.77         3.49 o
  -7   6  10          8.80          9.94         3.05 o
  -6   6  10        140.57        134.17         3.73 o
  -5   6  10          9.53         10.10         3.06 o
  -4   6  10        196.08        190.15         3.65 o
  -3   6  10        562.12        542.32         4.38 o
  -2   6  10          2.49          4.80         2.67 o
  -1   6  10         21.61         23.84         2.68 o
   0   6  10         35.53         39.02         3.04 o
   1   6  10        250.15        219.63         3.81 o
   2   6  10          5.62          7.84         2.82 o
   3   6  10         24.26         24.41         3.18 o
   4   6  10         17.99         18.38         3.66 o
   5   6  10          0.31          3.39         6.27 o
   6   6  10          2.79          2.81         8.70 o
   7   6  10          3.35          6.77         3.90 o
   8   6  10          0.13          4.55         4.20 o
  -9   7  10          0.14          1.18         4.58 o
  -8   7  10         25.16         30.14         2.82 o
  -7   7  10         90.42         89.59         3.53 o
  -6   7  10         93.41         94.50         3.49 o
  -5   7  10         44.87         58.87         3.33 o
  -4   7  10        302.48        316.87         4.08 o
  -3   7  10          2.31          3.75         2.82 o
  -2   7  10          1.48          1.30         2.75 o
  -1   7  10          0.60          2.05         2.53 o
   0   7  10         26.64         32.94         3.03 o
   1   7  10         16.32         23.79         2.98 o
   2   7  10          5.86          7.92         2.41 o
   3   7  10          6.67          3.41         3.15 o
   4   7  10         18.68         19.94         4.19 o
   5   7  10          6.66         11.64         2.73 o
   6   7  10          1.78         -1.75         3.84 o
   7   7  10          4.01          6.80         3.28 o
   8   7  10          0.54          0.75         4.26 o
  -9   8  10         13.78         19.40         4.70 o
  -8   8  10          6.16          7.55         3.54 o
  -7   8  10          1.44          0.81         3.38 o
  -6   8  10         80.35         75.21         4.07 o
  -5   8  10        184.31        190.47         3.90 o
  -4   8  10          2.21          3.23         3.27 o
  -3   8  10          0.07         -0.20         3.49 o
  -2   8  10        183.18        193.58         3.70 o
  -1   8  10          2.09          2.91         3.01 o
   0   8  10         25.83         27.69         3.21 o
   1   8  10        255.98        240.81         3.52 o
   2   8  10         37.87         26.07         3.20 o
   3   8  10        192.83        198.84         4.73 o
   4   8  10          4.99          6.11         2.99 o
   5   8  10          1.22          2.06         3.61 o
   6   8  10         10.31          8.19         3.51 o
   7   8  10         37.08         31.02         4.20 o
   8   8  10         34.99         42.24        13.29 o
  -9   9  10         20.01         24.94         4.66 o
  -8   9  10          1.64          4.93         3.52 o
  -7   9  10         13.47         14.90         3.52 o
  -6   9  10          1.45          2.33         3.17 o
  -5   9  10         10.85         11.37         3.61 o
  -4   9  10        530.99        554.97         5.20 o
  -3   9  10        463.57        455.22        15.39 o
  -2   9  10        104.74        106.76         3.42 o
  -1   9  10         49.73         41.47         3.44 o
   0   9  10         50.04         47.33         3.22 o
   1   9  10          0.68          2.73         3.12 o
   2   9  10          2.93          3.01         3.08 o
   3   9  10         27.25         30.43         3.06 o
   4   9  10         33.86         30.68         3.27 o
   5   9  10         10.71          5.02         3.15 o
   6   9  10          4.08          2.01         3.96 o
   7   9  10          0.00          6.08         4.20 o
   8   9  10          1.85          5.85         6.19 o
  -9  10  10          2.58          4.74         4.44 o
  -8  10  10         17.26         16.76         3.38 o
  -7  10  10         15.40         15.07         3.30 o
  -6  10  10          5.48          6.48         3.72 o
  -5  10  10        140.49        137.06         4.93 o
  -4  10  10         40.51         34.04         3.72 o
  -3  10  10         17.56         22.17         3.72 o
  -2  10  10         91.16         92.85         3.90 o
  -1  10  10         67.32         74.07         3.72 o
   0  10  10         80.67         79.62         3.91 o
   1  10  10        195.96        184.44         3.40 o
   2  10  10         33.47         31.32         3.20 o
   3  10  10         83.47         83.63         3.01 o
   4  10  10          7.37          9.58         2.62 o
   5  10  10          3.16          9.25         3.12 o
   6  10  10          7.00          7.32         8.11 o
   7  10  10          0.43          3.46         4.19 o
  -8  11  10          0.69          1.80         3.59 o
  -7  11  10         16.66         20.03         3.96 o
  -6  11  10          0.60          3.79         3.84 o
  -5  11  10          4.96         10.62         3.61 o
  -4  11  10         65.57         62.05         4.01 o
  -3  11  10         11.44         13.55         7.78 o
  -2  11  10         29.15         30.95         5.27 o
  -1  11  10          1.66          0.52         3.61 o
   0  11  10          1.77          7.86         4.18 o
   1  11  10        134.47        127.96         3.33 o
   2  11  10          0.32         -0.72         3.18 o
   3  11  10        102.63         95.59         5.26 o
   4  11  10         77.55         73.04         3.38 o
   5  11  10          3.82          2.70         3.37 o
   6  11  10         10.51         13.68         3.41 o
   7  11  10         27.59         28.14         4.01 o
  -8  12  10          0.64          6.94         4.77 o
  -7  12  10         17.39         20.38         4.20 o
  -6  12  10          7.68          8.25         3.84 o
  -5  12  10          1.28         -0.26         3.12 o
  -4  12  10         38.56         38.80         3.84 o
  -3  12  10        103.14         94.99         5.69 o
  -2  12  10          4.73          7.69         3.55 o
  -1  12  10         29.12         28.01         3.67 o
   0  12  10          0.79         -0.17         3.55 o
   1  12  10         78.04         68.40         3.11 o
   2  12  10          5.44          5.46         2.45 o
   3  12  10          0.12          2.25         2.92 o
   4  12  10          0.80         -0.28         3.01 o
   5  12  10         14.26         16.86         2.61 o
   6  12  10          0.91          0.76         3.67 o
   7  12  10          2.75         -0.67         6.52 o
  -8  13  10          0.31          5.52         4.26 o
  -7  13  10          8.91          5.85         6.52 o
  -6  13  10          7.19         12.38         4.02 o
  -5  13  10         29.10         33.36         3.96 o
  -4  13  10          0.84          2.23         3.12 o
  -3  13  10         23.28         27.37         3.72 o
  -2  13  10          2.91          0.59         3.67 o
  -1  13  10         37.03         34.87         3.09 o
   0  13  10         71.75         69.57         3.90 o
   1  13  10          0.04          1.34         3.39 o
   2  13  10        127.54        129.97         4.14 o
   3  13  10         19.01         21.08         3.01 o
   4  13  10         47.83         52.56         2.87 o
   5  13  10          0.99          4.48         2.96 o
   6  13  10         16.95         17.93         2.76 o
  -7  14  10         11.70         13.88         7.78 o
  -6  14  10         12.11         18.03         4.26 o
  -5  14  10         13.84         11.12         4.02 o
  -4  14  10          0.48          0.27         4.18 o
  -3  14  10         27.18         26.30         6.86 o
  -2  14  10         13.98         15.39         3.72 o
  -1  14  10          8.70          7.89         3.72 o
   0  14  10         51.39         41.49         3.90 o
   1  14  10         50.14         48.78         3.90 o
   2  14  10         32.77         35.51         3.35 o
   3  14  10         34.90         33.35         2.87 o
   4  14  10          3.79          8.47         3.15 o
   5  14  10          5.99          6.22         3.15 o
   6  14  10          5.83          8.32         3.15 o
  -7  15  10          1.71          2.68         6.19 o
  -6  15  10          0.22          3.60         5.10 o
  -5  15  10          3.93          2.33         3.96 o
  -4  15  10          0.14         -1.76         3.90 o
  -3  15  10          0.04         -1.57         3.03 o
  -2  15  10         18.18         12.38         3.90 o
  -1  15  10         21.86         16.03         5.52 o
   0  15  10          3.39          1.21         3.72 o
   1  15  10          0.50          1.76         3.72 o
   2  15  10          0.75          0.47         3.29 o
   3  15  10          1.56          3.91         2.46 o
   4  15  10          4.09          7.30         3.29 o
   5  15  10          0.49          3.42         2.63 o
  -6  16  10          0.04          5.27         4.38 o
  -5  16  10         39.52         37.70         4.38 o
  -4  16  10         34.24         35.47         4.14 o
  -3  16  10          4.74          1.81         3.96 o
  -2  16  10          5.78         10.24         3.78 o
  -1  16  10         25.47         25.44         4.35 o
   0  16  10         81.57         75.60        10.03 o
   1  16  10         34.31         36.69         3.37 o
   2  16  10         21.94         28.20         3.69 o
   3  16  10         53.64         51.21         3.09 o
   4  16  10          1.39          1.71         3.32 o
   5  16  10         29.90         22.41         4.35 o
  -5  17  10          4.56          7.36         4.26 o
  -4  17  10         14.60         11.37         4.14 o
  -3  17  10          3.31          4.49         4.10 o
  -2  17  10         17.58         16.89         4.08 o
  -1  17  10          0.67         -0.99         3.25 o
   0  17  10          0.11          1.80         3.96 o
   1  17  10         15.00         17.81         4.20 o
   2  17  10         27.88         32.19         4.25 o
   3  17  10          0.10          1.12         3.51 o
   4  17  10         33.41         31.46         4.03 o
  -4  18  10          0.22          6.30         4.31 o
  -3  18  10          1.39          3.85         4.14 o
  -2  18  10          8.28          2.36         3.19 o
  -1  18  10          4.14          0.89         4.20 o
   0  18  10          9.33          9.54         3.68 o
   1  18  10         20.07         23.59         9.20 o
   2  18  10          0.40          1.40         4.20 o
   3  18  10          0.68          0.36         3.72 o
  -3  19  10         24.85         30.71         4.49 o
  -2  19  10         35.22         24.88         3.76 o
  -1  19  10          2.18         -2.09         3.40 o
   0  19  10          6.74         11.39         4.31 o
   1  19  10          0.00          6.10         4.26 o
  -9   1  11          4.58          8.32         4.31 o
  -8   1  11          5.71          4.52         4.02 o
  -7   1  11          0.49          1.81         3.12 o
  -6   1  11          0.22          1.10         2.61 o
  -5   1  11         12.70          9.86         2.57 o
  -4   1  11        155.50        144.73         3.05 o
  -3   1  11         63.95         65.47         2.83 o
  -2   1  11        105.24        106.14         3.02 o
  -1   1  11        435.07        445.95         3.90 o
   0   1  11        327.25        318.92         6.76 o
   1   1  11         25.60         28.39         2.59 o
   2   1  11        205.36        206.37         3.22 o
   3   1  11        149.20        154.10         3.34 o
   4   1  11         52.09         51.11         3.78 o
   5   1  11          0.61          2.68         3.55 o
   6   1  11         11.25          7.69         3.78 o
   7   1  11          0.93          1.25         4.14 o
   8   1  11          0.14          5.59         4.20 o
  -9   2  11          0.09          2.12         4.25 o
  -8   2  11          6.57          7.35         4.08 o
  -7   2  11         26.34         30.35         3.39 o
  -6   2  11         89.20         81.37         2.97 o
  -5   2  11          3.79          4.96         2.67 o
  -4   2  11          0.00          1.98         2.70 o
  -3   2  11         13.68         15.46         2.53 o
  -2   2  11        235.80        232.10         3.19 o
  -1   2  11        624.88        632.48         6.98 o
   0   2  11        140.89        145.86         3.18 o
   1   2  11        579.71        587.66         4.04 o
   2   2  11         15.49         18.27         2.86 o
   3   2  11         85.05         73.59         2.78 o
   4   2  11         15.99         24.14         3.71 o
   5   2  11         20.50         19.83         3.72 o
   6   2  11         20.49         25.35         5.52 o
   7   2  11          0.20          3.93         3.96 o
   8   2  11          2.76         -0.65         4.31 o
  -9   3  11          0.22          4.00         4.62 o
  -8   3  11          3.88          4.43         4.02 o
  -7   3  11          0.80          5.73         3.02 o
  -6   3  11          4.68          4.57         3.09 o
  -5   3  11         34.94         32.74         2.69 o
  -4   3  11          0.07          0.27         2.53 o
  -3   3  11          2.80          4.99         2.54 o
  -2   3  11        169.55        171.79         3.32 o
  -1   3  11        270.30        267.20         3.40 o
   0   3  11        249.76        241.44         3.45 o
   1   3  11         83.90         88.82         2.60 o
   2   3  11         25.32         34.63         3.12 o
   3   3  11         54.10         47.15         3.18 o
   4   3  11          0.87          2.29         2.50 o
   5   3  11          0.29          1.97         3.72 o
   6   3  11         27.15         23.59         3.96 o
   7   3  11          5.02          9.11         4.02 o
   8   3  11          0.34          1.70         4.25 o
  -9   4  11          1.51         -0.81         4.20 o
  -8   4  11         21.32         23.23         3.51 o
  -7   4  11         42.01         46.18         3.45 o
  -6   4  11        210.53        195.48         4.05 o
  -5   4  11         16.63         10.41         2.68 o
  -4   4  11          5.77          8.86         2.56 o
  -3   4  11         72.40         75.59         2.97 o
  -2   4  11         67.17         69.46         2.93 o
  -1   4  11         33.98         35.93         2.80 o
   0   4  11        415.52        441.21         5.62 o
   1   4  11        175.17        172.99         3.61 o
   2   4  11        110.53        107.62         2.92 o
   3   4  11          2.07          1.62         3.06 o
   4   4  11         15.76         11.23         3.12 o
   5   4  11          4.93          2.45         3.66 o
   6   4  11          5.07          6.10         3.78 o
   7   4  11         27.70         23.12         4.08 o
   8   4  11          1.09          1.92         4.31 o
  -9   5  11         29.56         28.13         4.37 o
  -8   5  11          5.88          7.84         3.27 o
  -7   5  11          1.90          3.07         3.24 o
  -6   5  11         33.71         33.57         3.17 o
  -5   5  11         15.05         21.36         3.16 o
  -4   5  11          7.37          7.14         2.74 o
  -3   5  11         48.52         48.53         2.91 o
  -2   5  11         38.93         43.73         2.91 o
  -1   5  11        424.40        407.75         6.58 o
   0   5  11        119.36        119.27         3.01 o
   1   5  11        153.66        141.85         3.49 o
   2   5  11         90.12         91.28         3.21 o
   3   5  11          7.66          9.41         3.06 o
   4   5  11         26.02         27.01         3.45 o
   5   5  11         18.05         18.43         3.84 o
   6   5  11          4.19          4.23         3.96 o
   7   5  11         19.40         19.67         4.20 o
   8   5  11         11.66          4.76         3.65 o
  -9   6  11          0.15         -0.74         4.86 o
  -8   6  11         10.08          8.99         3.49 o
  -7   6  11          0.16         -2.16         3.27 o
  -6   6  11          0.14          3.89         3.16 o
  -5   6  11         43.97         41.25         3.25 o
  -4   6  11         40.95         35.93         2.87 o
  -3   6  11          0.73          2.28         2.70 o
  -2   6  11          5.23          6.89         2.64 o
  -1   6  11         93.47        106.15         3.06 o
   0   6  11          1.66         10.13         2.96 o
   1   6  11         12.92         10.30         3.06 o
   2   6  11         43.97         45.67         3.90 o
   3   6  11         50.18         42.21         3.11 o
   4   6  11         23.43         25.31         3.23 o
   5   6  11          0.03          2.88         3.84 o
   6   6  11          5.96         11.98         3.96 o
   7   6  11         84.77         75.94        12.46 o
  -9   7  11          0.09          0.67         4.70 o
  -8   7  11          0.64          2.03         3.45 o
  -7   7  11          2.81         -0.48         3.43 o
  -6   7  11          9.67         13.35         3.28 o
  -5   7  11         15.97         17.27         2.83 o
  -4   7  11        224.11        208.70         5.48 o
  -3   7  11         73.26         81.24         4.91 o
  -2   7  11         16.44         17.64         2.88 o
  -1   7  11         17.50         12.44         3.11 o
   0   7  11        139.09        125.42         3.41 o
   1   7  11        809.78        775.65         5.17 o
   2   7  11          5.66          5.87         2.26 o
   3   7  11        108.76        102.01         3.27 o
   4   7  11          0.06          2.51         2.60 o
   5   7  11          3.78          2.56         3.18 o
   6   7  11         19.19         17.55         3.34 o
   7   7  11         14.38         14.92         4.52 o
  -9   8  11          0.18          2.24         4.69 o
  -8   8  11          1.08          2.08         3.11 o
  -7   8  11          2.99          4.94         3.52 o
  -6   8  11          2.10          8.04         3.36 o
  -5   8  11          2.15          3.08         3.31 o
  -4   8  11          8.34          6.89         3.40 o
  -3   8  11         17.19         14.84         3.55 o
  -2   8  11          0.26          1.16         3.09 o
  -1   8  11        104.14        100.60         3.10 o
   0   8  11         24.72         27.48         3.28 o
   1   8  11        194.18        176.49         3.25 o
   2   8  11         94.20         93.06         4.95 o
   3   8  11         13.87         12.88         3.17 o
   4   8  11         12.53         16.72         2.78 o
   5   8  11          4.92         11.84         3.21 o
   6   8  11          0.02          4.79         3.96 o
   7   8  11          1.58          4.93         4.26 o
  -8   9  11         18.93         19.94         3.72 o
  -7   9  11          7.14          6.04         3.60 o
  -6   9  11          4.26          9.57         3.55 o
  -5   9  11         21.20         13.13         3.78 o
  -4   9  11          0.03          1.74         3.09 o
  -3   9  11         12.34         12.18         2.97 o
  -2   9  11         20.70         21.82         3.55 o
  -1   9  11         27.91         27.71         3.35 o
   0   9  11         10.65         13.61         3.20 o
   1   9  11         23.71         29.32         2.75 o
   2   9  11          5.51         13.01         3.20 o
   3   9  11          3.39          5.66         3.20 o
   4   9  11          5.44          4.48         3.35 o
   5   9  11         12.33         13.05         3.41 o
   6   9  11         12.76         13.13         4.26 o
   7   9  11          0.97          3.24         4.43 o
  -8  10  11          6.14          6.18         3.66 o
  -7  10  11          3.26          6.42         3.71 o
  -6  10  11          5.90          6.27         4.10 o
  -5  10  11         47.87         47.78         3.93 o
  -4  10  11         24.53         24.16         3.72 o
  -3  10  11        131.34        133.67         3.90 o
  -2  10  11          0.49          3.96         3.93 o
  -1  10  11         20.66         22.41         3.72 o
   0  10  11         14.97         24.30         3.72 o
   1  10  11         14.27         13.94         4.11 o
   2  10  11          0.01          2.36         3.18 o
   3  10  11         72.76         75.51         2.96 o
   4  10  11         44.78         41.74         4.94 o
   5  10  11          3.95          9.74         4.13 o
   6  10  11          5.41         10.31         3.49 o
  -8  11  11          0.40         -1.84         4.38 o
  -7  11  11          3.89          3.36         3.40 o
  -6  11  11         17.65         17.70         4.02 o
  -5  11  11          3.66          5.03         3.84 o
  -4  11  11          5.69          8.78         4.60 o
  -3  11  11         96.27         94.02         5.27 o
  -2  11  11          0.11          4.39         3.61 o
  -1  11  11          4.00          2.25         3.00 o
   0  11  11          1.73          1.10         2.75 o
   1  11  11         35.44         32.83         3.50 o
   2  11  11          2.70          7.15         3.25 o
   3  11  11         62.33         56.36         3.86 o
   4  11  11          7.55          7.93         3.41 o
   5  11  11         14.15         16.70         3.58 o
   6  11  11          0.73          3.82         4.31 o
  -7  12  11          0.91          1.15         4.02 o
  -6  12  11          1.22          1.89         4.60 o
  -5  12  11         14.38         17.01         3.84 o
  -4  12  11         49.33         44.90         3.96 o
  -3  12  11         26.64         24.10         3.16 o
  -2  12  11          0.12          4.42         3.72 o
  -1  12  11         10.73         11.29         3.93 o
   0  12  11         31.06         24.81         3.78 o
   1  12  11          2.93          4.83         3.21 o
   2  12  11          1.99          3.74         2.68 o
   3  12  11          0.92          4.75         3.00 o
   4  12  11         18.04         17.21         3.02 o
   5  12  11          1.47         -0.44         2.97 o
   6  12  11          0.01         -0.52         3.90 o
  -7  13  11         12.08         14.47         4.38 o
  -6  13  11         31.58         32.18         4.20 o
  -5  13  11          3.45          5.18         4.02 o
  -4  13  11          2.62          4.18         3.78 o
  -3  13  11         21.68         22.32         3.84 o
  -2  13  11          0.21          1.17         3.72 o
  -1  13  11         32.38         24.47         5.02 o
   0  13  11         11.69         14.61         3.84 o
   1  13  11         14.17         11.22         3.60 o
   2  13  11         25.78         22.65         2.87 o
   3  13  11          0.01          5.99         3.12 o
   4  13  11          2.03          2.63         3.21 o
   5  13  11          4.27         11.34         2.71 o
  -6  14  11         13.16         12.38         3.52 o
  -5  14  11         27.99         22.60         3.43 o
  -4  14  11          9.22          9.53         4.02 o
  -3  14  11          0.73         -0.47         3.12 o
  -2  14  11         24.59         17.44         3.90 o
  -1  14  11          5.42          6.86         3.90 o
   0  14  11         10.58         11.40         3.84 o
   1  14  11          6.29          9.85         3.16 o
   2  14  11         15.21         11.75         3.47 o
   3  14  11          1.68          2.39         3.29 o
   4  14  11          6.45          5.58         3.32 o
   5  14  11          1.09          5.56         3.41 o
  -6  15  11          0.78         -0.77         4.43 o
  -5  15  11         36.76         36.47         4.26 o
  -4  15  11          1.63          1.51         4.14 o
  -3  15  11         20.80         23.64         4.08 o
  -2  15  11          9.30         11.75         5.35 o
  -1  15  11          3.79          3.91         3.25 o
   0  15  11          8.60         14.50         3.96 o
   1  15  11          6.76          6.02         4.02 o
   2  15  11          5.68          4.98         3.68 o
   3  15  11          0.03          2.46         3.50 o
   4  15  11          0.02          3.17         3.37 o
  -5  16  11          2.73          2.06         4.43 o
  -4  16  11          9.38         11.29         4.26 o
  -3  16  11         14.62         15.98         5.18 o
  -2  16  11         13.70         17.18         4.13 o
  -1  16  11          9.10         16.60         4.14 o
   0  16  11          8.02         11.72         4.77 o
   1  16  11          0.09         -1.76         4.14 o
   2  16  11          0.07          4.60         4.14 o
   3  16  11          0.22          3.31         3.55 o
  -4  17  11          6.89          4.77         4.38 o
  -3  17  11          0.80          3.41         4.20 o
  -2  17  11          2.11          7.76         7.02 o
  -1  17  11         10.42         16.45         7.44 o
   0  17  11          9.82         12.86         3.52 o
   1  17  11          1.48          0.79         3.40 o
   2  17  11          4.91          4.27         4.31 o
  -2  18  11          0.58         -1.34         4.38 o
  -1  18  11          6.42         12.96         4.38 o
   0  18  11         16.44         13.10         4.37 o
   1  18  11          4.75          1.87         3.59 o
  -9   0  12          1.20          1.51         6.35 o
  -8   0  12         10.95         26.26         6.19 o
  -7   0  12          0.86          2.88         3.96 o
  -6   0  12          1.89          4.98         3.78 o
  -5   0  12          0.09          4.77         3.67 o
  -4   0  12        160.01        154.92         5.44 o
  -3   0  12        438.13        419.67         5.26 o
  -2   0  12         63.95         57.48         4.67 o
  -1   0  12         20.21         17.25         3.93 o
   0   0  12          4.65          3.09         3.55 o
   1   0  12         72.87         72.15         3.96 o
   2   0  12         18.72         25.55         3.72 o
   3   0  12        126.98        139.81         6.19 o
   4   0  12          0.01         -1.17         5.18 o
   5   0  12         14.83         16.89         5.35 o
   6   0  12         17.73         13.38         5.69 o
   7   0  12          1.06          3.34         6.02 o
  -9   1  12          0.35         -4.10         4.94 o
  -8   1  12          0.26          0.28         4.20 o
  -7   1  12         14.94         12.45         3.58 o
  -6   1  12         16.31         20.27         2.92 o
  -5   1  12          5.79          7.08         2.72 o
  -4   1  12          0.30          1.44         2.68 o
  -3   1  12          4.01          5.68         2.61 o
  -2   1  12          9.02         11.64         2.79 o
  -1   1  12         30.98         29.45         2.71 o
   0   1  12          0.05          4.82         2.79 o
   1   1  12          7.16         11.27         2.57 o
   2   1  12          1.60          6.25         2.72 o
   3   1  12         27.64         27.49         3.09 o
   4   1  12          0.03          6.21         3.72 o
   5   1  12          5.50          7.88         3.90 o
   6   1  12          1.66          4.44         3.96 o
   7   1  12          3.35          3.54         4.85 o
  -9   2  12         19.18         19.10         4.43 o
  -8   2  12          2.22          7.68         4.50 o
  -7   2  12          3.60          3.58         3.49 o
  -6   2  12          8.81         11.86         2.84 o
  -5   2  12          0.06          0.94         2.78 o
  -4   2  12         10.64         13.04         2.72 o
  -3   2  12         24.66         27.69         2.69 o
  -2   2  12          4.24          7.47         2.80 o
  -1   2  12          1.58          3.32         2.55 o
   0   2  12         84.76         79.98         3.02 o
   1   2  12         63.51         61.85         2.69 o
   2   2  12         43.47         43.41         3.19 o
   3   2  12          4.70          9.63         3.02 o
   4   2  12          0.01          6.26         3.72 o
   5   2  12          2.36          4.70         3.71 o
   6   2  12          8.32          9.36         4.18 o
   7   2  12         20.64         18.66         4.43 o
  -9   3  12         45.83         38.72         4.85 o
  -8   3  12         33.99         31.53         3.51 o
  -7   3  12         20.13         21.10         3.35 o
  -6   3  12         10.86         15.79         2.85 o
  -5   3  12          0.13          2.20         2.61 o
  -4   3  12         14.05         11.10         2.91 o
  -3   3  12          1.63          5.29         2.66 o
  -2   3  12         78.49         78.25         2.89 o
  -1   3  12         97.69         94.30         2.92 o
   0   3  12        112.10        111.58         2.92 o
   1   3  12         50.10         50.21         2.91 o
   2   3  12         31.53         31.33         3.02 o
   3   3  12         43.43         51.34         3.15 o
   4   3  12         15.69          8.84         3.78 o
   5   3  12          6.47          7.40         3.90 o
   6   3  12          3.83         13.94         3.43 o
   7   3  12          3.61          2.97         4.25 o
  -9   4  12          7.06          5.69         5.55 o
  -8   4  12         81.29         74.83         7.59 o
  -7   4  12          9.75          6.36         3.47 o
  -6   4  12          8.70         12.11         3.39 o
  -5   4  12          2.71          3.45         2.87 o
  -4   4  12         19.20         20.34         2.93 o
  -3   4  12         16.73         21.36         2.87 o
  -2   4  12          1.82         -0.34         2.74 o
  -1   4  12          0.57          2.42         2.59 o
   0   4  12          0.35          1.12         2.74 o
   1   4  12         18.36         15.88         2.99 o
   2   4  12          9.56         11.20         3.13 o
   3   4  12          0.01          2.71         2.92 o
   4   4  12          3.56          3.80         3.12 o
   5   4  12          0.59          2.26         5.44 o
   6   4  12          8.45         13.41         4.08 o
   7   4  12          1.57         -0.67         5.77 o
  -8   5  12          0.05          2.10         3.37 o
  -7   5  12          0.12          0.53         3.43 o
  -6   5  12          4.46          3.58         3.25 o
  -5   5  12          0.02         -1.24         3.04 o
  -4   5  12         14.81         14.49         2.84 o
  -3   5  12          0.46          2.78         2.73 o
  -2   5  12        168.30        173.14         3.20 o
  -1   5  12          1.61          3.15         2.61 o
   0   5  12         46.33         50.06         3.25 o
   1   5  12          8.18          8.26         3.37 o
   2   5  12          3.83          1.39         2.92 o
   3   5  12          2.92          4.23         3.76 o
   4   5  12         18.76         21.04         3.24 o
   5   5  12         13.26         18.56         3.96 o
   6   5  12          0.10          1.75         4.46 o
   7   5  12         14.34         17.33         4.49 o
  -8   6  12         28.03         25.36         3.74 o
  -7   6  12        137.45        133.73         7.58 o
  -6   6  12         82.23         73.02         3.63 o
  -5   6  12          6.84          8.57         3.20 o
  -4   6  12          0.30          3.14         2.82 o
  -3   6  12          1.22          1.63         2.77 o
  -2   6  12         41.81         44.62         2.88 o
  -1   6  12         15.13         16.52         2.78 o
   0   6  12         99.69         90.35         6.22 o
   1   6  12          9.16          7.72         3.10 o
   2   6  12          1.09          0.45         2.95 o
   3   6  12          0.67          4.09         3.02 o
   4   6  12          8.84         13.80         3.27 o
   5   6  12          0.06          0.73         4.38 o
   6   6  12          0.12          8.49         4.20 o
  -8   7  12          3.30          6.96         3.88 o
  -7   7  12         16.99         14.44         3.68 o
  -6   7  12         43.36         44.47         3.52 o
  -5   7  12          0.01          3.00         3.30 o
  -4   7  12          0.43          1.53         3.31 o
  -3   7  12         17.42         20.12         3.05 o
  -2   7  12          0.03          2.37         2.57 o
  -1   7  12          2.30         -0.36         3.08 o
   0   7  12        107.63        105.20         5.28 o
   1   7  12          2.25          5.16         3.16 o
   2   7  12          0.18          1.39         3.14 o
   3   7  12          1.12          5.92         3.23 o
   4   7  12         10.78         13.30         2.97 o
   5   7  12         19.51         25.88         6.02 o
   6   7  12         14.65         17.80         4.31 o
  -8   8  12          0.36          2.72         3.81 o
  -7   8  12          0.54          3.00         3.59 o
  -6   8  12          1.21          3.66         3.50 o
  -5   8  12          0.36          2.58         3.43 o
  -4   8  12         14.58         15.97         2.86 o
  -3   8  12          1.89          5.27         3.55 o
  -2   8  12          2.85          3.84         3.28 o
  -1   8  12         16.87         15.68         3.25 o
   0   8  12         26.67         28.52         2.82 o
   1   8  12          2.79          7.00         3.17 o
   2   8  12          2.98          4.26         3.15 o
   3   8  12          9.02         10.20         2.74 o
   4   8  12          3.33          2.01         2.78 o
   5   8  12          7.88         10.25         3.41 o
   6   8  12          9.10         15.99         4.19 o
  -7   9  12         14.11         16.79         3.87 o
  -6   9  12          0.11          3.44         3.69 o
  -5   9  12          0.19         -2.71         3.96 o
  -4   9  12         15.57         18.45         3.78 o
  -3   9  12          0.65         -4.01         4.01 o
  -2   9  12         12.02         14.19         3.59 o
  -1   9  12         15.20         20.65         2.91 o
   0   9  12          0.37          1.89         2.76 o
   1   9  12          1.04          3.50         3.25 o
   2   9  12          4.53          5.08         2.74 o
   3   9  12          0.01          2.83         3.18 o
   4   9  12          0.24          2.56         3.31 o
   5   9  12          2.40          6.67         3.41 o
   6   9  12          0.35          4.43         4.49 o
  -7  10  12          0.00          4.11         4.19 o
  -6  10  12          0.60          4.22         3.96 o
  -5  10  12         50.22         42.14         4.08 o
  -4  10  12          0.54         -3.04         3.72 o
  -3  10  12          2.17         -2.44         6.19 o
  -2  10  12          0.03          1.34         3.67 o
  -1  10  12         25.40         23.48         3.78 o
   0  10  12          4.51          9.38         2.88 o
   1  10  12          0.34         -1.31         3.29 o
   2  10  12          0.01         -0.75         3.31 o
   3  10  12          0.06          4.90         3.35 o
   4  10  12          1.04          0.48         3.25 o
   5  10  12          0.01         -1.22         3.10 o
  -7  11  12          0.06          9.78         4.26 o
  -6  11  12          0.46          1.55         4.20 o
  -5  11  12         14.66         15.87         4.10 o
  -4  11  12          4.22          1.76         3.78 o
  -3  11  12          9.66         11.22         3.84 o
  -2  11  12          2.16          4.17         3.09 o
  -1  11  12          0.69         -3.56         3.72 o
   0  11  12          0.03         -0.63         2.49 o
   1  11  12          9.66          7.15         2.93 o
   2  11  12         54.19         49.23         3.13 o
   3  11  12         25.21         33.86         4.04 o
   4  11  12          1.14          6.93         3.34 o
   5  11  12          0.69          4.14         3.19 o
  -6  12  12          1.67          6.54         4.31 o
  -5  12  12          0.33          0.02         4.43 o
  -4  12  12          1.67          2.01         3.25 o
  -3  12  12         17.36         13.26         3.21 o
  -2  12  12         14.61         20.32         4.02 o
  -1  12  12         36.45         46.40         3.96 o
   0  12  12         23.34         24.05         4.10 o
   1  12  12          1.98          2.24         3.30 o
   2  12  12          0.63          4.48         3.26 o
   3  12  12          2.51          4.00         2.78 o
   4  12  12          0.22          4.35         3.21 o
   5  12  12          1.87          3.26         3.78 o
  -6  13  12          0.16          1.48         5.77 o
  -5  13  12         10.15          5.94         4.14 o
  -4  13  12         13.38          7.69         4.02 o
  -3  13  12         10.29          9.88         4.18 o
  -2  13  12          8.67         12.58         3.28 o
  -1  13  12         14.87         17.64         3.96 o
   0  13  12         49.95         45.04         4.08 o
   1  13  12         34.70         37.40         9.95 o
   2  13  12          3.32          5.39         3.35 o
   3  13  12          1.97          1.87         3.21 o
   4  13  12          0.40          1.06         3.39 o
  -5  14  12          3.32          2.16         4.77 o
  -4  14  12          6.43          2.16         3.93 o
  -3  14  12          1.29          4.26         4.02 o
  -2  14  12          3.23          5.90         4.13 o
  -1  14  12         12.88         13.86         3.28 o
   0  14  12         17.49         13.95         3.40 o
   1  14  12          7.49          9.12         3.31 o
   2  14  12          0.64          3.48         3.67 o
   3  14  12          2.21          4.25         3.02 o
  -4  15  12          1.81          7.09         4.31 o
  -3  15  12          0.64          5.27         4.77 o
  -2  15  12          0.25         -0.08         4.02 o
  -1  15  12         16.36         20.86         4.14 o
   0  15  12          6.78          8.18         4.20 o
   1  15  12         13.84         16.14         4.26 o
   2  15  12         25.85         18.20         4.43 o
   3  15  12          8.45         12.68         5.18 o
  -3  16  12         12.05         13.45         4.43 o
  -2  16  12         12.98         16.98         4.43 o
  -1  16  12          2.93          1.34         4.38 o
   0  16  12          7.44          8.28         4.38 o
   1  16  12          8.26          7.88         4.43 o
  -8   1  13          7.99         -0.38         4.82 o
  -7   1  13          4.90          3.48         3.71 o
  -6   1  13          0.04          4.80         3.09 o
  -5   1  13          2.74          1.74         2.76 o
  -4   1  13         32.29         37.47         3.79 o
  -3   1  13         16.76         17.28         2.91 o
  -2   1  13         25.97         26.83         2.94 o
  -1   1  13          0.64          1.03         2.71 o
   0   1  13         14.16         15.00         2.71 o
   1   1  13          0.56          4.06         2.59 o
   2   1  13          0.15          0.90         2.74 o
   3   1  13          0.27          3.12         3.19 o
   4   1  13          7.45          7.49         3.96 o
   5   1  13          0.04         -1.93         4.02 o
   6   1  13          0.27          4.12         4.20 o
  -8   2  13          1.18          5.94         4.90 o
  -7   2  13          0.19         -1.93         3.60 o
  -6   2  13          5.00         10.12         2.98 o
  -5   2  13          9.72         10.15         2.89 o
  -4   2  13          6.38          7.10         2.97 o
  -3   2  13         29.64         28.16         2.93 o
  -2   2  13          6.10          7.22         2.78 o
  -1   2  13          6.28          9.35         2.67 o
   0   2  13         23.01         21.39         2.65 o
   1   2  13          5.99          8.40         2.59 o
   2   2  13          3.46          9.68         3.09 o
   3   2  13         15.03         12.39         3.35 o
   4   2  13         10.51         13.55         3.90 o
   5   2  13          0.84          6.37         4.08 o
   6   2  13          5.99          9.62         4.37 o
  -8   3  13          3.67          3.18         3.76 o
  -7   3  13          7.39          9.83         3.54 o
  -6   3  13          2.47          2.02         3.28 o
  -5   3  13          1.34          2.27         2.70 o
  -4   3  13          1.39          1.67         2.68 o
  -3   3  13          9.23         11.82         2.82 o
  -2   3  13          0.99          1.98         2.83 o
  -1   3  13         59.12         54.14         3.06 o
   0   3  13         32.49         37.71         2.85 o
   1   3  13          0.11          1.84         2.63 o
   2   3  13         23.63         23.59         3.12 o
   3   3  13          9.05         12.77         3.15 o
   4   3  13          3.55          3.03         4.10 o
   5   3  13          7.38          5.52         4.08 o
   6   3  13          3.57          3.23         4.19 o
  -8   4  13          1.31          3.45         3.60 o
  -7   4  13         69.48         80.57         3.79 o
  -6   4  13          1.89          2.43         3.25 o
  -5   4  13          0.07          2.95         2.99 o
  -4   4  13          0.28          1.83         2.95 o
  -3   4  13          3.79          7.85         3.09 o
  -2   4  13          0.01         -0.48         2.75 o
  -1   4  13          7.48         10.51         2.81 o
   0   4  13         74.91         79.72         2.95 o
   1   4  13         69.08         77.57         3.27 o
   2   4  13          1.24         -0.22         2.85 o
   3   4  13          5.93          6.08         3.19 o
   4   4  13          6.78         10.79         3.25 o
   5   4  13          2.86          8.45         4.26 o
   6   4  13          6.37          6.57         4.31 o
  -8   5  13          5.01          1.17         8.19 o
  -7   5  13         10.50         16.15         3.76 o
  -6   5  13          7.48          8.95         3.53 o
  -5   5  13          0.00          3.03         2.94 o
  -4   5  13          0.81          0.49         3.02 o
  -3   5  13         13.68         12.55         2.98 o
  -2   5  13        131.47        137.95         3.32 o
  -1   5  13        161.45        151.63         4.52 o
   0   5  13          2.00          2.38         3.12 o
   1   5  13          0.00          1.01         3.09 o
   2   5  13          0.81          1.44         3.02 o
   3   5  13          0.27          4.47         3.24 o
   4   5  13         20.13         20.51         3.31 o
   5   5  13          9.50          9.01         4.43 o
   6   5  13          2.05         -0.67         4.38 o
  -7   6  13          0.46          1.73         3.71 o
  -6   6  13          4.03          3.39         3.58 o
  -5   6  13          3.94          6.80         3.45 o
  -4   6  13          0.46          1.14         2.84 o
  -3   6  13          6.69          8.91         2.93 o
  -2   6  13          5.96         11.13         2.96 o
  -1   6  13          1.60          5.82         3.23 o
   0   6  13          5.72          6.49         3.17 o
   1   6  13          7.35          4.71         3.21 o
   2   6  13          0.05          1.71         3.21 o
   3   6  13          1.36          5.84         3.49 o
   4   6  13          1.67          5.05         2.86 o
   5   6  13          1.19          1.51         4.20 o
  -7   7  13          7.63          4.87         3.96 o
  -6   7  13         11.67          9.87         3.59 o
  -5   7  13          0.09          2.09         3.47 o
  -4   7  13          3.43          5.54         3.42 o
  -3   7  13         15.21         15.81         3.09 o
  -2   7  13         21.25         20.02         3.41 o
  -1   7  13         17.50         13.64         3.33 o
   0   7  13          1.63          2.98         3.17 o
   1   7  13          3.77          2.42         3.33 o
   2   7  13          2.67          6.95         3.31 o
   3   7  13         12.07          7.35         2.96 o
   4   7  13         21.15         15.56         3.07 o
   5   7  13          6.51          5.16         4.42 o
  -7   8  13          0.42         -1.23         4.01 o
  -6   8  13          0.02         -0.42         3.67 o
  -5   8  13         11.74         13.45         3.74 o
  -4   8  13         23.75         24.43         3.75 o
  -3   8  13         46.85         44.08         3.09 o
  -2   8  13          8.56         10.27         3.41 o
  -1   8  13         39.03         37.04         3.47 o
   0   8  13          0.68         -0.71         3.40 o
   1   8  13         26.29         19.59         2.95 o
   2   8  13         10.20          9.25         3.18 o
   3   8  13         13.48         13.89         3.47 o
   4   8  13          2.25          4.97         3.37 o
   5   8  13          0.45          2.67         4.74 o
  -6   9  13         18.08         20.07         4.31 o
  -5   9  13          0.14         -1.12         3.16 o
  -4   9  13          0.67          2.01         3.84 o
  -3   9  13          1.52          4.77         5.52 o
  -2   9  13         19.80         20.54         3.69 o
  -1   9  13          8.41         11.42         3.57 o
   0   9  13         23.93         17.31         2.94 o
   1   9  13          1.16          1.75         3.29 o
   2   9  13          3.69          4.21         3.37 o
   3   9  13          4.52          4.30         3.00 o
   4   9  13          1.74          3.61         3.10 o
   5   9  13          0.71          3.68         3.57 o
  -6  10  13          0.51          2.68         4.26 o
  -5  10  13          9.02          6.32         4.02 o
  -4  10  13          1.27          5.85         5.52 o
  -3  10  13         17.05         19.04         4.02 o
  -2  10  13          0.08         -0.62         3.16 o
  -1  10  13         34.03         39.61         5.94 o
   0  10  13         13.62         17.31         3.68 o
   1  10  13          2.41          6.88         3.52 o
   2  10  13          0.94          2.71         3.41 o
   3  10  13         16.44         16.78         3.93 o
   4  10  13          5.60          9.52         3.71 o
  -6  11  13          0.14          2.68         6.19 o
  -5  11  13         10.87          5.12         4.20 o
  -4  11  13          0.72          1.74         4.52 o
  -3  11  13         27.60         31.39         5.35 o
  -2  11  13         19.95         19.50         3.96 o
  -1  11  13          0.04         -2.63         3.84 o
   0  11  13          0.14          0.57         3.67 o
   1  11  13         50.74         68.01         6.69 o
   2  11  13          8.36          4.98         3.57 o
   3  11  13          0.26         -0.56         3.63 o
   4  11  13          0.33          6.96         3.66 o
  -5  12  13         18.52         19.94         4.38 o
  -4  12  13          0.46          3.18         4.02 o
  -3  12  13          2.69          3.39         3.33 o
  -2  12  13          0.00          4.60         4.02 o
  -1  12  13          0.01         -0.60         4.85 o
   0  12  13          0.99          4.85         4.14 o
   1  12  13          0.44          1.68         3.63 o
   2  12  13         14.36         12.51         3.47 o
   3  12  13          8.05          9.50         3.45 o
  -4  13  13          7.97         10.66         4.31 o
  -3  13  13          6.99          5.10         4.14 o
  -2  13  13          0.09          1.42         4.43 o
  -1  13  13          0.78          3.18         4.02 o
   0  13  13          4.50         10.45         4.02 o
   1  13  13          9.90          4.68         3.49 o
   2  13  13         29.17         26.30         3.32 o
  -3  14  13          0.41         -0.09         3.43 o
  -2  14  13          1.68          2.70         2.90 o
  -1  14  13          2.74          1.84         4.26 o
   0  14  13          0.12         -1.00         4.38 o
   1  14  13          0.20         -1.34         3.52 o
  -1  15  13          1.90          5.54         4.43 o
  -7   0  14          0.13          0.92         4.38 o
  -6   0  14         27.02         39.16         5.18 o
  -5   0  14          8.43          7.91         4.25 o
  -4   0  14         16.78         19.26         4.08 o
  -3   0  14         24.73         24.63         4.42 o
  -2   0  14         14.27         15.54         4.30 o
  -1   0  14         10.81         10.26         4.33 o
   0   0  14          4.37          5.95         4.18 o
   1   0  14          8.12          7.78         6.10 o
   2   0  14          1.48          5.25         4.34 o
   3   0  14         48.86         48.33         6.19 o
   4   0  14          0.01          1.51         5.85 o
   5   0  14          6.07         11.04         6.19 o
  -7   1  14          0.02          3.11         3.63 o
  -6   1  14          0.64          0.46         3.25 o
  -5   1  14          1.36          2.09         2.90 o
  -4   1  14         18.50         14.19         3.15 o
  -3   1  14          2.65          4.94         3.11 o
  -2   1  14         12.55         14.95         2.91 o
  -1   1  14         39.35         38.71         3.01 o
   0   1  14          3.33          2.90         2.80 o
   1   1  14          2.68          4.10         2.74 o
   2   1  14          0.12          1.17         3.19 o
   3   1  14          6.47          6.91         4.20 o
   4   1  14          8.42          9.11         4.02 o
   5   1  14          8.79          5.94         4.31 o
  -7   2  14          2.40          4.74         3.82 o
  -6   2  14          0.50          2.79         3.12 o
  -5   2  14          1.51          3.38         2.80 o
  -4   2  14          8.79          5.15         3.00 o
  -3   2  14          0.92          0.95         2.74 o
  -2   2  14          4.04          2.60         2.92 o
  -1   2  14          7.48         10.02         2.84 o
   0   2  14          1.94          3.19         2.69 o
   1   2  14          0.58          4.42         2.84 o
   2   2  14          2.85          8.93         3.29 o
   3   2  14          3.71          8.74         3.22 o
   4   2  14         11.58         13.26         4.25 o
   5   2  14          0.59          4.60         4.31 o
  -7   3  14          3.83          7.30         3.60 o
  -6   3  14          0.00          0.12         3.30 o
  -5   3  14          4.13          9.14         3.03 o
  -4   3  14          0.16          2.97         2.95 o
  -3   3  14         23.56         21.97         3.06 o
  -2   3  14         13.77         11.72         2.87 o
  -1   3  14          7.28         11.57         2.82 o
   0   3  14          0.94          1.42         2.74 o
   1   3  14          1.08          2.03         3.15 o
   2   3  14         21.07         27.14         3.54 o
   3   3  14          0.00          3.73         3.28 o
   4   3  14          0.09          4.15         4.08 o
   5   3  14          0.51          4.75         4.68 o
  -7   4  14          3.39          6.20         3.87 o
  -6   4  14         22.39         29.43         3.74 o
  -5   4  14          0.44          2.65         3.14 o
  -4   4  14          8.74         12.12         3.11 o
  -3   4  14          6.20          7.60         2.94 o
  -2   4  14         20.99         20.88         3.08 o
  -1   4  14          0.15          0.34         2.83 o
   0   4  14          2.95          5.64         2.83 o
   1   4  14          9.25         15.38         3.39 o
   2   4  14          2.23          1.44         3.18 o
   3   4  14          1.55          4.85         2.97 o
   4   4  14          0.14          4.26         6.10 o
   5   4  14          0.70         -1.30         4.42 o
  -6   5  14         25.27         20.80         4.11 o
  -5   5  14          4.73          6.20         3.24 o
  -4   5  14          0.66          2.18         3.05 o
  -3   5  14          1.39          1.16         3.04 o
  -2   5  14         35.17         34.44         3.03 o
  -1   5  14         15.51         17.85         3.04 o
   0   5  14          0.16          1.40         2.82 o
   1   5  14          0.34         -1.85         3.12 o
   2   5  14          0.07          2.77         3.37 o
   3   5  14          0.74          3.73         3.34 o
   4   5  14         39.42         40.77         4.70 o
  -6   6  14          2.64          1.98         3.75 o
  -5   6  14         11.31         16.25         3.75 o
  -4   6  14         10.01          9.63         3.20 o
  -3   6  14          5.33          6.68         3.11 o
  -2   6  14          9.86          8.16         3.04 o
  -1   6  14          7.14          6.23         3.39 o
   0   6  14          3.69          3.49         3.18 o
   1   6  14          0.01         -0.66         3.41 o
   2   6  14          0.21          1.40         3.45 o
   3   6  14          0.09          0.08         3.38 o
   4   6  14          5.47          8.43         3.44 o
  -6   7  14         18.58         14.70         4.02 o
  -5   7  14          0.18          4.65         3.77 o
  -4   7  14         21.56         21.45         3.74 o
  -3   7  14         15.22         18.91         3.35 o
  -2   7  14          0.73          3.22         3.52 o
  -1   7  14          8.92          7.73         3.43 o
   0   7  14          1.55          4.36         3.43 o
   1   7  14          3.76          8.05         3.45 o
   2   7  14          0.82          3.41         3.31 o
   3   7  14          3.91          5.46         3.44 o
   4   7  14          1.81          3.41         3.92 o
  -6   8  14          0.22          3.03         5.40 o
  -5   8  14          0.33          5.68         3.95 o
  -4   8  14          8.15          7.44         4.08 o
  -3   8  14          0.19          0.76         3.73 o
  -2   8  14          2.95          5.78         3.74 o
  -1   8  14          5.44          9.33         3.57 o
   0   8  14          1.70          3.86         2.88 o
   1   8  14          3.67          8.41         3.31 o
   2   8  14          0.03         -2.12         3.62 o
   3   8  14          4.82          9.14         3.72 o
   4   8  14          2.06          3.41         3.59 o
  -5   9  14         26.21         29.74         4.37 o
  -4   9  14          0.29          3.33         4.20 o
  -3   9  14          0.83          1.44         3.28 o
  -2   9  14          3.03          4.58         3.82 o
  -1   9  14          0.02         -0.82         3.65 o
   0   9  14          0.41          0.38         3.67 o
   1   9  14          9.91         13.71         3.07 o
   2   9  14          0.76         -2.05         3.63 o
   3   9  14          1.86         -0.33         3.59 o
  -5  10  14          7.02          8.19         5.85 o
  -4  10  14          0.14          2.71         4.25 o
  -3  10  14          5.21          7.58         4.20 o
  -2  10  14          8.61          0.88         4.20 o
  -1  10  14          0.05          2.84         4.02 o
   0  10  14          8.18         13.34         3.84 o
   1  10  14          1.68          5.13         3.08 o
   2  10  14          4.80          5.95         3.68 o
   3  10  14          9.35         14.38         4.35 o
  -4  11  14         18.69         12.45         4.42 o
  -3  11  14         22.12         23.98         4.25 o
  -2  11  14          8.93         10.87         6.02 o
  -1  11  14          0.94          8.40         4.20 o
   0  11  14          1.01          3.88         3.90 o
   1  11  14          9.77         15.43         3.95 o
   2  11  14          3.53          4.20         3.76 o
  -3  12  14          0.39          0.50         3.52 o
  -2  12  14          0.23          4.18         4.26 o
  -1  12  14          0.07          4.43         4.14 o
   0  12  14          2.23          4.68         4.38 o
   1  12  14          0.04         -0.92         3.93 o
  -6   1  15          0.41         -2.34         8.03 o
  -5   1  15          0.44          2.31         3.35 o
  -4   1  15         61.48         67.01         3.42 o
  -3   1  15         11.40         11.18         3.50 o
  -2   1  15          0.90          4.22         3.06 o
  -1   1  15          0.06         -1.36         2.88 o
   0   1  15          4.07          6.28         3.02 o
   1   1  15          1.42          6.06         2.99 o
   2   1  15          3.23          0.85         3.41 o
   3   1  15          1.85          1.05         4.31 o
  -5   2  15         16.57         21.68         3.27 o
  -4   2  15         19.55         16.43         3.42 o
  -3   2  15          7.75          9.80         2.97 o
  -2   2  15          8.52          7.80         3.06 o
  -1   2  15          0.61          0.02         3.11 o
   0   2  15          0.06          3.15         2.99 o
   1   2  15         15.13         14.49         3.48 o
   2   2  15          0.41          1.28         3.41 o
   3   2  15         11.31         16.47         4.43 o
  -5   3  15          8.09          8.60         3.46 o
  -4   3  15          6.70         10.54         3.54 o
  -3   3  15          3.02          4.50         3.11 o
  -2   3  15          1.12          0.85         3.04 o
  -1   3  15         35.58         37.54         3.19 o
   0   3  15         42.85         44.43         3.36 o
   1   3  15          0.04         -0.80         3.60 o
   2   3  15          9.67         14.58         3.55 o
   3   3  15         12.12         13.91         3.67 o
  -5   4  15          0.68          3.69         3.33 o
  -4   4  15          0.41          2.60         3.28 o
  -3   4  15          1.07          4.42         3.25 o
  -2   4  15          0.70          2.30         3.02 o
  -1   4  15          6.48         10.65         3.13 o
   0   4  15          6.69          6.35         3.53 o
   1   4  15          1.71          4.78         3.35 o
   2   4  15          1.62          2.21         3.44 o
   3   4  15          2.82          2.29         3.78 o
  -5   5  15         13.62         13.45         3.48 o
  -4   5  15          0.03         -0.08         3.34 o
  -3   5  15          0.34          3.59         3.29 o
  -2   5  15          8.76          7.97         3.43 o
  -1   5  15         33.27         30.34         3.67 o
   0   5  15          4.82          8.36         3.57 o
   1   5  15         15.16         12.95         3.71 o
   2   5  15          1.72          4.77         3.71 o
   3   5  15          0.86          5.73         3.80 o
  -5   6  15         11.18         17.17         5.23 o
  -4   6  15          5.50          4.40         3.47 o
  -3   6  15          9.04         12.11         3.49 o
  -2   6  15          2.51         -0.06         3.81 o
  -1   6  15         41.67         44.68         4.05 o
   0   6  15          0.16         -1.62         3.61 o
   1   6  15          2.77          3.81         3.71 o
   2   6  15          2.31          6.04         3.57 o
  -4   7  15         17.58         17.61         3.91 o
  -3   7  15         23.61         22.39         4.02 o
  -2   7  15          0.66          2.46         3.72 o
  -1   7  15          0.34          3.43         3.71 o
   0   7  15          0.11          5.42         3.72 o
   1   7  15          1.04         -0.88         3.59 o
   2   7  15          0.17          0.82         3.14 o
  -3   8  15          5.85          4.77         4.37 o
  -2   8  15          7.42          4.02         3.96 o
  -1   8  15          0.01         -1.79         3.65 o
   0   8  15         11.23         11.28         3.83 o
   1   8  15          7.21          9.87         3.23 o
  -3   9  15         26.07         22.68         4.49 o
  -2   9  15          7.67         12.22         4.20 o
  -1   9  15          0.36         -0.40         3.87 o
   0   9  15         22.76         26.62         4.02 o
   1   9  15         13.23         12.88         6.35 o
  -3   0  16         13.51          9.28         5.02 o
  -2   0  16          0.81          1.26         4.70 o
  -1   0  16          6.01          2.18         5.50 o
   0   0  16         84.70         95.62        17.48 o
   1   0  16          3.99          4.94         4.94 o
  -3   1  16          0.33          1.80         3.52 o
  -2   1  16         10.25          3.89         3.49 o
  -1   1  16          0.01          0.71         3.09 o
   0   1  16         11.79         11.09         3.22 o
   1   1  16          2.91          4.38         3.18 o
  -3   2  16          5.14          4.89         3.32 o
  -2   2  16          0.77          6.21         3.59 o
  -1   2  16          3.68          3.55         3.42 o
   0   2  16          4.71          8.02         3.26 o
   1   2  16          8.66          8.55         3.73 o
  -3   3  16          5.74          7.99         3.51 o
  -2   3  16          0.02          0.63         3.26 o
  -1   3  16         23.53         22.94         3.26 o
   0   3  16          4.74          9.66         3.94 o
  -2   4  16          0.00          1.04         3.72 o
  -1   4  16          7.81          5.18         3.49 o
   0   4  16          8.80         11.00         3.84 o
  -2   5  16          2.30          6.52         6.35 o
  -1   5  16         19.38         21.69         3.90 o
                                                
